# Supplementary material for: Widespread Family of NAD+-Dependent Sulfoquinovosidases at the Gateway to Sulfoquinovose Catabolism
Source: J Am Chem Soc. 2023 Dec 15;145(51):28216–23. doi: 10.1021/jacs.3c11126 (PMC10755693; doi:10.1021/jacs.3c11126)
Supplement: Supplementary file 2 — ja3c11126_si_002.xlsx [file ja3c11126_si_002.xlsx]

## Sheet: Organism list
A widespread family of NAD+-dependent sulfoquinovosidases at the gateway to sulfoquinovose catabolism
Arashdeep Kaur, Isabelle B. Pickles, Mahima Sharma, Niccolay Madiedo Soler, Nichollas E. Scott, Sacha J. Pidot, Ethan D. Goddard-Borger, Gideon J. Davies, Spencer J. Williams
name (uniprot/ncbi accession codes)	Description	Superkingdom	Kingdom	Phylum	Class	Order	Family	Genus	Organism	Species	Taxonomy ID	Gene Name	Sequence Length
A0A524CQR6	Gfo/Idh/MocA family oxidoreductase	Archaea	Asgard group	Candidatus Lokiarchaeota	unclassified Lokiarchaeot	NA	NA	NA	Candidatus Lokiarchaeota archaeon.	Candidatus Lokiarchaeota archaeon	2053489	EU548_00510	404
A0A524DCN8	Gfo/Idh/MocA family oxidoreductase	Archaea	Asgard group	Candidatus Lokiarchaeota	unclassified Lokiarchaeot	NA	NA	NA	Candidatus Lokiarchaeota archaeon.	Candidatus Lokiarchaeota archaeon	2053489	EU547_01075	405
A0A524EXN1	Gfo/Idh/MocA family oxidoreductase	Archaea	Asgard group	Candidatus Lokiarchaeota	unclassified Lokiarchaeot	NA	NA	NA	Candidatus Lokiarchaeota archaeon.	Candidatus Lokiarchaeota archaeon	2053489	EU530_10025	394
A0A7K4HAS2	Gfo/Idh/MocA family oxidoreductase	Archaea	Asgard group	Candidatus Lokiarchaeota	unclassified Lokiarchaeot	NA	NA	NA	Candidatus Lokiarchaeota archaeon.	Candidatus Lokiarchaeota archaeon	2053489	HWN79_00440	404
A0A017HDU9	Oxidoreductase	Bacteria	NA-Bacteria	Proteobacteria	Alphaproteobacteria	Rhodobacterales	Rhodobacteraceae	Limimaricola	Limimaricola hongkongensis DSM 17492.	Limimaricola hongkongensis DSM 17492	1122180	Lokhon_01478	376
A0A024H5U3	Oxidoreductase| NAD-binding Rossmann fold family protein	Bacteria	Terrabacteria group	Actinobacteria	Actinomycetia	Micrococcales	Micrococcaceae	Pseudarthrobacter	Pseudarthrobacter siccitolerans.	Pseudarthrobacter siccitolerans	861266	ARTSIC4J27_3252	380
A0A037ZKC5	Oxidoreductase	Bacteria	NA-Bacteria	Proteobacteria	Alphaproteobacteria	Rhodobacterales	Roseobacteraceae	Actibacterium	Actibacterium mucosum KCTC 23349.	Actibacterium mucosum KCTC 23349	1454373	ACMU_09515	370
A0A074M5S7	Oxidoreductase	Bacteria	NA-Bacteria	Proteobacteria	Alphaproteobacteria	Sphingomonadales	Erythrobacteraceae	Erythrobacter	Erythrobacter longus.	Erythrobacter longus	1044	EH31_08210	357
A0A074TI34	Oxidoreductase	Bacteria	NA-Bacteria	Proteobacteria	Alphaproteobacteria	Rhodobacterales	Rhodobacteraceae	Thioclava	Thioclava dalianensis.	Thioclava dalianensis	1185766	DL1_07230	371
A0A084UDV8	Oxidoreductase-like protein	Bacteria	NA-Bacteria	Proteobacteria	Alphaproteobacteria	Hyphomicrobiales	Phyllobacteriaceae	Nitratireductor	Nitratireductor basaltis.	Nitratireductor basaltis	472175	EL18_02189	367
A0A094QEA1	Oxidoreductase	Bacteria	Terrabacteria group	Actinobacteria	Actinomycetia	unclassified Actinomycetia	NA	NA	actinobacterium acAcidi.	actinobacterium acAcidi	1504320	GM46_0890	374
A0A097EKB9	Oxidoreductase	Bacteria	NA-Bacteria	Proteobacteria	Alphaproteobacteria	Sphingomonadales	Sphingomonadaceae	Sphingomonas	Sphingomonas taxi.	Sphingomonas taxi	1549858	MC45_05545	357
A0A098T519	Oxidoreductase	Bacteria	NA-Bacteria	Proteobacteria	Alphaproteobacteria	Hyphomicrobiales	Phyllobacteriaceae	Hoeflea	Hoeflea sp. BAL378.	Hoeflea sp. BAL378	1547437	LL06_24215	377
A0A0A1MNJ9	Inositol 2-dehydrogenase	Bacteria	Terrabacteria group	Firmicutes	Bacilli	Bacillales	Bacillaceae	Oceanobacillus	Oceanobacillus oncorhynchi.	Oceanobacillus oncorhynchi	545501	BN997_01050	409
A0A0A6D2I0	Oxidoreductase	Bacteria	NA-Bacteria	Proteobacteria	Alphaproteobacteria	Sphingomonadales	Sphingomonadaceae	Sphingomonas	Sphingomonas sp. Ant20.	Sphingomonas sp. Ant20	104605	NI18_07390	358
A0A0A6QCT0	Oxidoreductase	Bacteria	NA-Bacteria	Proteobacteria	Betaproteobacteria	Burkholderiales	Burkholderiaceae	Paraburkholderia	Paraburkholderia sacchari.	Paraburkholderia sacchari	159450	NH14_10655	370
A0A0B3S752	Putative oxidoreductase	Bacteria	NA-Bacteria	Proteobacteria	Alphaproteobacteria	Rhodobacterales	Roseobacteraceae	Mameliella	Mameliella alba.	Mameliella alba	561184	OA50_00648	362
A0A0B4BUV4	Oxidoreductase	Bacteria	NA-Bacteria	Proteobacteria	Alphaproteobacteria	Rhodobacterales	Roseobacteraceae	Tateyamaria	Tateyamaria sp. ANG-S1.	Tateyamaria sp. ANG-S1	1577905	RA29_19805	371
A0A0B4DG27	Oxidoreductase	Bacteria	Terrabacteria group	Actinobacteria	Actinomycetia	Micrococcales	Micrococcaceae	Pseudarthrobacter	Pseudarthrobacter phenanthrenivorans	Pseudarthrobacter phenanthrenivorans	361575	RM50_08410	380
A0A0C1GM91	Oxidoreductase	Bacteria	NA-Bacteria	Proteobacteria	Alphaproteobacteria	Rhodobacterales	Roseobacteraceae	Ruegeria	Ruegeria sp. ANG-R.	Ruegeria sp. ANG-R	1577903	RA27_15395	365
A0A0C1GW03	Oxidoreductase	Bacteria	NA-Bacteria	Proteobacteria	Alphaproteobacteria	Rhodobacterales	Roseobacteraceae	Ruegeria	Ruegeria sp. ANG-S4.	Ruegeria sp. ANG-S4	1577904	RA28_03445	365
A0A0C1UB07	Oxidoreductase	Bacteria	Terrabacteria group	Actinobacteria	Actinomycetia	unclassified Actinomycetia	NA	NA	marine actinobacterium MedAcidi-G2B.	marine actinobacterium MedAcidi-G2B	1550401	MB54_03260	343
A0A0C1UN68	Oxidoreductase	Bacteria	Terrabacteria group	Actinobacteria	Actinomycetia	unclassified Actinomycetia	NA	NA	marine actinobacterium MedAcidi-G1.	marine actinobacterium MedAcidi-G1	1550399	MB52_08305	348
A0A0D1EI91	IolG protein	Bacteria	NA-Bacteria	Proteobacteria	Alphaproteobacteria	Rhodobacterales	Roseobacteraceae	Jannaschia	Jannaschia aquimarina.	Jannaschia aquimarina	935700	jaqu_15980	364
A0A0D6T9U3	Oxidoreductase	Bacteria	NA-Bacteria	Proteobacteria	Alphaproteobacteria	Rhodobacterales	Rhodobacteraceae	Paracoccus	Paracoccus sp. 228.	Paracoccus sp. 228	1192054	SY26_15570	366
A0A0E9MQ98	Putative oxidoreductase	Bacteria	NA-Bacteria	Proteobacteria	Alphaproteobacteria	Sphingomonadales	Sphingomonadaceae	Sphingomonas	Sphingomonas changbaiensis NBRC 104936.	Sphingomonas changbaiensis NBRC 104936	1219043	SCH01S_28_01710	373
A0A0F2QD85	Oxidoreductase	Bacteria	Terrabacteria group	Firmicutes	Clostridia	Eubacteriales	Clostridiaceae	unclassified Clostridiaceae	Clostridiaceae bacterium BRH_c20a.	Clostridiaceae bacterium BRH_c20a	1629719	VR72_03695	405
A0A0F4R0L8	Oxidoreductase	Bacteria	NA-Bacteria	Proteobacteria	Gammaproteobacteria	Oceanospirillales	Oceanospirillaceae	Marinomonas	Marinomonas sp. S3726.	Marinomonas sp. S3726	579484	TW85_14750	373
A0A0F4RFW5	Oxidoreductase	Bacteria	NA-Bacteria	Proteobacteria	Alphaproteobacteria	Rhodobacterales	Roseobacteraceae	Loktanella	Loktanella sp. S4079.	Loktanella sp. S4079	579483	TW80_13605	369
A0A0F5ZVD2	Oxidoreductase	Bacteria	NA-Bacteria	Proteobacteria	Gammaproteobacteria	Vibrionales	Vibrionaceae	Grimontia	Grimontia sp. AD028.	Grimontia sp. AD028	1581149	RN22_16685	373
A0A0G3V1Z5	Putative dehydrogenase	Bacteria	Terrabacteria group	Actinobacteria	Actinomycetia	unclassified Actinomycetia	NA	NA	Actinobacteria bacterium IMCC26256.	Actinobacteria bacterium IMCC26256	1650658	IMCC26256_11647	363
A0A0H4KMY1	Oxidoreductase	Bacteria	Terrabacteria group	Firmicutes	Bacilli	Bacillales	Bacillaceae	Priestia	Priestia filamentosa.	Priestia filamentosa	1402861	BEH_17190	401
A0A0H5D1U9	Putative oxidoreductase YteT	Bacteria	NA-Bacteria	Proteobacteria	Alphaproteobacteria	Rhodobacterales	Roseobacteraceae	Phaeobacter	Phaeobacter italicus.	Phaeobacter italicus	481446	NIT7321_01981	368
A0A0J0UVY0	Putative dehydrogenase	Bacteria	Terrabacteria group	Actinobacteria	Actinomycetia	unclassified Actinomycetia	NA	NA	Actinobacteria bacterium IMCC26207.	Actinobacteria bacterium IMCC26207	1641811	IMCC26207_109514	382
A0A0J5T9X2	Putative dehydrogenase	Bacteria	NA-Bacteria	Proteobacteria	Alphaproteobacteria	Rhodobacterales	Rhodobacteraceae	Puniceibacterium	Puniceibacterium sp. IMCC21224.	Puniceibacterium sp. IMCC21224	1618204	IMCC21224_111594	375
A0A0J9E0L2	Oxidoreductase| NAD(P)-dependent	Bacteria	NA-Bacteria	Proteobacteria	Alphaproteobacteria	Rhodobacterales	Rhodobacteraceae	Rhodobacter	Candidatus Rhodobacter lobularis.	Candidatus Rhodobacter lobularis	1675527	AIOL_001440	349
A0A0K0Y4L5	1|5-anhydro-D-fructose reductase	Bacteria	NA-Bacteria	Proteobacteria	Alphaproteobacteria	Rhodobacterales	Roseobacteraceae	Octadecabacter	Octadecabacter temperatus.	Octadecabacter temperatus	1458307	OSB_12370	369
A0A0K6I6R0	Predicted dehydrogenase	Bacteria	NA-Bacteria	Proteobacteria	Alphaproteobacteria	Hyphomicrobiales	Stappiaceae	Pannonibacter	Pannonibacter indicus.	Pannonibacter indicus	466044	Ga0061067_11139	369
A0A0K6IMG5	Predicted dehydrogenase	Bacteria	NA-Bacteria	Proteobacteria	Gammaproteobacteria	Oceanospirillales	Oceanospirillaceae	Marinomonas	Marinomonas fungiae.	Marinomonas fungiae	1137284	Ga0061065_106100	374
A0A0L1JQS0	Oxidoreductase	Bacteria	NA-Bacteria	Proteobacteria	Alphaproteobacteria	Rhodobacterales	Rhodobacteraceae	Pseudaestuariivita	Pseudaestuariivita atlantica.	Pseudaestuariivita atlantica	1317121	ATO11_07810	364
A0A0L6T569	Oxidoreductase	Bacteria	NA-Bacteria	Proteobacteria	Betaproteobacteria	Burkholderiales	Burkholderiales genera in	Methylibium	Methylibium sp. NZG.	Methylibium sp. NZG	1686064	AD742_18345	360
A0A0M4M2W3	Oxidoreductase	Bacteria	NA-Bacteria	Proteobacteria	Gammaproteobacteria	Gammaproteobacteria incertae s	NA	Candidatus Pseudothioglobus	Candidatus Pseudothioglobus singularis PS1.	Candidatus Pseudothioglobus singularis PS1	1125411	W908_05170	362
A0A0M6Y9F6	Putative oxidoreductase YteT	Bacteria	NA-Bacteria	Proteobacteria	Alphaproteobacteria	Hyphomicrobiales	Stappiaceae	Roseibium	Roseibium aggregatum.	Roseibium aggregatum	187304	LAL4801_04362	374
A0A0M6YEP0	Inositol 2-dehydrogenase	Bacteria	NA-Bacteria	Proteobacteria	Alphaproteobacteria	Rhodobacterales	Roseobacteraceae	Jannaschia	Jannaschia donghaensis.	Jannaschia donghaensis	420998	JDO7802_00231	363
A0A0M6ZCJ6	Oxidoreductase family| NAD-binding Rossmann fold	Bacteria	NA-Bacteria	Proteobacteria	Alphaproteobacteria	Hyphomicrobiales	Stappiaceae	Roseibium	Roseibium album.	Roseibium album	311410	LA5096_04170	374
A0A0M6ZZ44	Putative oxidoreductase YteT	Bacteria	NA-Bacteria	Proteobacteria	Alphaproteobacteria	Hyphomicrobiales	Stappiaceae	Roseibium	Roseibium alexandrii.	Roseibium alexandrii	388408	LAX5112_01099	374
A0A0M9EFF7	Inositol 2-dehydrogenase	Bacteria	NA-Bacteria	Proteobacteria	Alphaproteobacteria	Rhodobacterales	Roseobacteraceae	Shimia	Shimia sp. SK013.	Shimia sp. SK013	1389006	shim_31480	361
A0A0M9GPC3	Oxidoreductase	Bacteria	NA-Bacteria	Proteobacteria	Alphaproteobacteria	Hyphomicrobiales	Ahrensiaceae	Ahrensia	Ahrensia marina.	Ahrensia marina	1514904	SU32_04245	369
A0A0N0JIZ6	Oxidoreductase	Bacteria	NA-Bacteria	Proteobacteria	Alphaproteobacteria	Sphingomonadales	Sphingomonadaceae	Novosphingobium	Novosphingobium sp. AAP1.	Novosphingobium sp. AAP1	1523413	IP65_06880	358
A0A0N0M212	Oxidoreductase	Bacteria	NA-Bacteria	Proteobacteria	Alphaproteobacteria	Sphingomonadales	Sphingomonadaceae	Novosphingobium	Novosphingobium sp. ST904.	Novosphingobium sp. ST904	1684385	ADT71_09995	358
A0A0N1A4U3	Oxidoreductase	Bacteria	NA-Bacteria	Proteobacteria	Alphaproteobacteria	Hyphomicrobiales	Rhizobiaceae	Rhizobium/Agrobacterium group	Rhizobium sp. AAP43.	Rhizobium sp. AAP43	1523420	IP76_18660	368
A0A0N1AUQ4	Oxidoreductase	Bacteria	NA-Bacteria	Proteobacteria	Alphaproteobacteria	Hyphomicrobiales	Rhizobiaceae	Rhizobium/Agrobacterium group	Rhizobium sp. AAP116.	Rhizobium sp. AAP116	1523429	IP85_00965	359
A0A0N1BGC5	Oxidoreductase	Bacteria	NA-Bacteria	Proteobacteria	Alphaproteobacteria	unclassified Alphaproteobacter	NA	NA	alpha proteobacterium AAP81b.	alpha proteobacterium AAP81b	1523432	IP88_06120	354
A0A0N1BT40	Oxidoreductase	Bacteria	NA-Bacteria	Proteobacteria	Alphaproteobacteria	unclassified Alphaproteobacter	NA	NA	alpha proteobacterium AAP38.	alpha proteobacterium AAP38	1523418	IP70_17855	360
A0A0N7LRB8	Inositol 2-dehydrogenase	Bacteria	NA-Bacteria	Proteobacteria	Alphaproteobacteria	Rhodobacterales	Roseobacteraceae	Ruegeria	Ruegeria atlantica.	Ruegeria atlantica	81569	RUA4292_04589	365
A0A0N8K7R8	GFO/IDH/MocA family NAD or NADP-depenendent oxidoreductase	Bacteria	NA-Bacteria	Proteobacteria	Alphaproteobacteria	Rhodobacterales	Rhodobacteraceae	Roseibaca	Roseibaca calidilacus.	Roseibaca calidilacus	1666912	HLUCCA05_09460	369
A0A0P0DPG4	Oxidoreductase	Bacteria	Terrabacteria group	Actinobacteria	Actinomycetia	Micrococcales	Microbacteriaceae	Microbacterium	Microbacterium sp. No. 7.	Microbacterium sp. No. 7	1714373	AOA12_19665	375
A0A0P1ELK2	Inositol 2-dehydrogenase	Bacteria	NA-Bacteria	Proteobacteria	Alphaproteobacteria	Rhodobacterales	Roseobacteraceae	Ruegeria	Ruegeria atlantica.	Ruegeria atlantica	81569	RUM4293_01466	365
A0A0P1FLN1	Inositol 2-dehydrogenase	Bacteria	NA-Bacteria	Proteobacteria	Alphaproteobacteria	Rhodobacterales	Roseobacteraceae	Thalassobacter	Thalassobacter stenotrophicus.	Thalassobacter stenotrophicus	266809	THS5294_03393	365
A0A0P1G451	Inositol 2-dehydrogenase	Bacteria	NA-Bacteria	Proteobacteria	Alphaproteobacteria	Rhodobacterales	Roseobacteraceae	Thalassobius	Thalassobius autumnalis.	Thalassobius autumnalis	2072972	TL5120_03424	368
A0A0P1G842	Putative oxidoreductase YteT	Bacteria	NA-Bacteria	Proteobacteria	Alphaproteobacteria	Rhodobacterales	Rhodobacteraceae	Tritonibacter	Tritonibacter multivorans.	Tritonibacter multivorans	928856	TRM7557_01571	368
A0A0P1I539	Putative oxidoreductase YteT	Bacteria	NA-Bacteria	Proteobacteria	Alphaproteobacteria	Rhodobacterales	Roseobacteraceae	Ruegeria	Ruegeria denitrificans.	Ruegeria denitrificans	1715692	RUE5091_00994	365
A0A0P1IVC6	Putative oxidoreductase YteT	Bacteria	NA-Bacteria	Proteobacteria	Alphaproteobacteria	Rhodobacterales	Rhodobacteraceae	Cognatishimia	Cognatishimia activa.	Cognatishimia activa	1715691	TA5114_03256	362
A0A0P7WD51	Putative dehydrogenase	Bacteria	NA-Bacteria	Proteobacteria	Alphaproteobacteria	Rhodobacterales	Rhodobacteraceae	unclassified Rhodobacteraceae	Rhodobacteraceae bacterium HLUCCA08.	Rhodobacteraceae bacterium HLUCCA08	1666913	HLUCCA08_13355	366
A0A0P7XDB6	Putative dehydrogenase	Bacteria	NA-Bacteria	Proteobacteria	Alphaproteobacteria	Rhodobacterales	Rhodobacteraceae	unclassified Rhodobacteraceae	Rhodobacteraceae bacterium HLUCCO18.	Rhodobacteraceae bacterium HLUCCO18	1666917	HLUCCO18_17515	359
A0A0Q2XRB0	Oxidoreductase	Bacteria	NA-Bacteria	Proteobacteria	Alphaproteobacteria	Rhodobacterales	Roseobacteraceae	Loktanella	Loktanella sp. 3ANDIMAR09.	Loktanella sp. 3ANDIMAR09	1225657	AN189_09665	367
A0A0Q4EAB9	Oxidoreductase	Bacteria	NA-Bacteria	Proteobacteria	Alphaproteobacteria	Sphingomonadales	Sphingomonadaceae	Sphingomonas	Sphingomonas sp. Leaf208.	Sphingomonas sp. Leaf208	1735679	ASE69_14720	362
A0A0Q4FAS1	Oxidoreductase	Bacteria	NA-Bacteria	Proteobacteria	Alphaproteobacteria	Sphingomonadales	Sphingomonadaceae	Sphingomonas	Sphingomonas sp. Leaf16.	Sphingomonas sp. Leaf16	1735681	ASE65_04815	362
A0A0Q4FI28	Oxidoreductase	Bacteria	NA-Bacteria	Proteobacteria	Alphaproteobacteria	Sphingomonadales	Sphingomonadaceae	Sphingomonas	Sphingomonas sp. Leaf17.	Sphingomonas sp. Leaf17	1735683	ASE75_04360	358
A0A0Q4I1N5	Oxidoreductase	Bacteria	NA-Bacteria	Proteobacteria	Alphaproteobacteria	Sphingomonadales	Sphingomonadaceae	Sphingomonas	Sphingomonas sp. Leaf226.	Sphingomonas sp. Leaf226	1735691	ASE77_10220	358
A0A0Q4IP78	Oxidoreductase	Bacteria	NA-Bacteria	Proteobacteria	Alphaproteobacteria	Sphingomonadales	Sphingomonadaceae	Sphingomonas	Sphingomonas sp. Leaf230.	Sphingomonas sp. Leaf230	1735694	ASE82_15230	362
A0A0Q4JGN0	Oxidoreductase	Bacteria	NA-Bacteria	Proteobacteria	Alphaproteobacteria	Sphingomonadales	Sphingomonadaceae	Sphingomonas	Sphingomonas sp. Leaf29.	Sphingomonas sp. Leaf29	1736212	ASE81_04885	362
A0A0Q4JQN6	Oxidoreductase	Bacteria	NA-Bacteria	Proteobacteria	Alphaproteobacteria	Sphingomonadales	Sphingomonadaceae	Sphingomonas	Sphingomonas sp. Leaf28.	Sphingomonas sp. Leaf28	1735695	ASE79_09865	374
A0A0Q4KIN4	Oxidoreductase	Bacteria	NA-Bacteria	Proteobacteria	Alphaproteobacteria	Sphingomonadales	Sphingomonadaceae	Sphingomonas	Sphingomonas sp. Leaf32.	Sphingomonas sp. Leaf32	1736214	ASE83_00525	362
A0A0Q4KZ89	Oxidoreductase	Bacteria	NA-Bacteria	Proteobacteria	Alphaproteobacteria	Sphingomonadales	Sphingomonadaceae	Sphingomonas	Sphingomonas sp. Leaf38.	Sphingomonas sp. Leaf38	1736217	ASE88_12535	358
A0A0Q4L674	Oxidoreductase	Bacteria	NA-Bacteria	Proteobacteria	Alphaproteobacteria	Sphingomonadales	Sphingomonadaceae	Sphingomonas	Sphingomonas sp. Leaf34.	Sphingomonas sp. Leaf34	1736216	ASF00_10635	358
A0A0Q4QT28	Oxidoreductase	Bacteria	NA-Bacteria	Proteobacteria	Alphaproteobacteria	Sphingomonadales	Sphingomonadaceae	Sphingomonas	Sphingomonas sp. Leaf242.	Sphingomonas sp. Leaf242	1736304	ASF09_14640	363
A0A0Q5RC94	Oxidoreductase	Bacteria	NA-Bacteria	Proteobacteria	Alphaproteobacteria	Sphingomonadales	Sphingomonadaceae	Sphingomonas	Sphingomonas sp. Leaf357.	Sphingomonas sp. Leaf357	1736350	ASG11_01005	349
A0A0Q5UWV2	Oxidoreductase	Bacteria	NA-Bacteria	Proteobacteria	Alphaproteobacteria	Sphingomonadales	Sphingomonadaceae	Sphingomonas	Sphingomonas sp. Leaf198.	Sphingomonas sp. Leaf198	1736299	ASG20_07810	364
A0A0Q7AKC7	Oxidoreductase	Bacteria	NA-Bacteria	Proteobacteria	Betaproteobacteria	Burkholderiales	Burkholderiales genera in	Rhizobacter	Rhizobacter sp. Root404.	Rhizobacter sp. Root404	1736528	ASC76_02780	357
MCD4849452.1	Oxidoreductase	Bacteria	Terrabacteria group	Actinobacteria	Actinomycetia	Micrococcales	Micrococcaceae	Arthrobacter	Arthrobacter sp. AK01	Arthrobacter sp. AK01	2894084	LN996_01365	373
WP_231457693	Oxidoreductase	Bacteria	Terrabacteria group	Actinobacteria	Actinomycetia	Micrococcales	Micrococcaceae	Arthrobacter	Arthrobacter sp. AK04	Arthrobacter sp. AK04	2900048	LR392_19840	380
A0A0Q9NC07	Oxidoreductase	Bacteria	Terrabacteria group	Actinobacteria	Actinomycetia	Micrococcales	Micrococcaceae	Arthrobacter	Arthrobacter sp. Soil761.	Arthrobacter sp. Soil761	1736400	ASG79_19845	380
A0A0Q9PNE5	Oxidoreductase	Bacteria	Terrabacteria group	Actinobacteria	Actinomycetia	Micrococcales	Micrococcaceae	Arthrobacter	Arthrobacter sp. Soil764.	Arthrobacter sp. Soil764	1736403	ASG86_18715	380
A0A0R2P9C8	Oxidoreductase	Bacteria	Terrabacteria group	Actinobacteria	Actinomycetia	Actinomycetia incertae sedis	NA	NA	Actinobacteria bacterium BACL2 MAG-121001-bin67.	Actinobacteria bacterium BACL2 MAG-121001-bin67	1655572	ABR64_05915	346
A0A0R2PC21	GFO_IDH_MocA_C domain-containing protein	Bacteria	Terrabacteria group	Actinobacteria	Actinomycetia	Actinomycetia incertae sedis	NA	NA	Actinobacteria bacterium BACL2 MAG-121220-bin52.	Actinobacteria bacterium BACL2 MAG-121220-bin52	1655573	ABR65_05585	183
A0A0R2PPJ6	Oxidoreductase	Bacteria	Terrabacteria group	Actinobacteria	Actinomycetia	Actinomycetia incertae sedis	NA	NA	Actinobacteria bacterium BACL15 MAG-120823-bin78.	Actinobacteria bacterium BACL15 MAG-120823-bin78	1655563	ABR55_05300	353
A0A0R2Q2M1	Oxidoreductase	Bacteria	Terrabacteria group	Actinobacteria	Acidimicrobiia	Acidimicrobiales	Acidimicrobiaceae	Acidimicrobium	Acidimicrobium sp. BACL27 MAG-120823-bin4.	Acidimicrobium sp. BACL27 MAG-120823-bin4	1655564	ABR56_01805	298
A0A0R2Q6Z3	GFO_IDH_MocA_C domain-containing protein	Bacteria	Terrabacteria group	Actinobacteria	Acidimicrobiia	Acidimicrobiales	Acidimicrobiaceae	Acidimicrobium	Acidimicrobium sp. BACL27 MAG-120823-bin4.	Acidimicrobium sp. BACL27 MAG-120823-bin4	1655564	ABR56_00835	281
A0A0R2Q752	GFO_IDH_MocA_C domain-containing protein	Bacteria	Terrabacteria group	Actinobacteria	Acidimicrobiia	Acidimicrobiales	Acidimicrobiaceae	Acidimicrobium	Acidimicrobium sp. BACL27 MAG-120823-bin4.	Acidimicrobium sp. BACL27 MAG-120823-bin4	1655564	ABR56_00600	281
A0A0R2QRL1	Oxidoreductase	Bacteria	Terrabacteria group	Actinobacteria	Acidimicrobiia	unclassified Acidimicrobiia	NA	NA	Acidimicrobiia bacterium BACL6 MAG-120910-bin40.	Acidimicrobiia bacterium BACL6 MAG-120910-bin40	1655586	ABR78_03850	348
A0A0R2RAC5	Oxidoreductase	Bacteria	Terrabacteria group	Actinobacteria	Acidimicrobiia	unclassified Acidimicrobiia	NA	NA	Acidimicrobiia bacterium BACL6 MAG-120322-bin79.	Acidimicrobiia bacterium BACL6 MAG-120322-bin79	1655585	ABR77_09035	348
A0A0R2SFI0	Oxidoreductase	Bacteria	NA-Bacteria	Proteobacteria	Gammaproteobacteria	Gammaproteobacteria incertae s	NA	NA	OM182 bacterium BACL3 MAG-120507-bin80.	OM182 bacterium BACL3 MAG-120507-bin80	1655577	ABR69_02730	421
A0A0R2SVB5	Oxidoreductase	Bacteria	NA-Bacteria	Proteobacteria	Gammaproteobacteria	Gammaproteobacteria incertae s	NA	NA	OM182 bacterium BACL3 MAG-120920-bin41.	OM182 bacterium BACL3 MAG-120920-bin41	1655580	ABR72_09970	421
A0A0R2T3R4	Oxidoreductase	Bacteria	NA-Bacteria	Proteobacteria	Gammaproteobacteria	Gammaproteobacteria incertae s	NA	NA	OM182 bacterium BACL3 MAG-120619-bin3.	OM182 bacterium BACL3 MAG-120619-bin3	1655593	ABR85_02640	421
A0A0R2TKV5	Oxidoreductase	Bacteria	NA-Bacteria	Proteobacteria	Alphaproteobacteria	Rhodobacterales	Rhodobacteraceae	Rhodobacter	Rhodobacter sp. BACL10 MAG-121220-bin24.	Rhodobacter sp. BACL10 MAG-121220-bin24	1655559	ABR99_11675	372
A0A0R2X833	Oxidoreductase	Bacteria	NA-Bacteria	Proteobacteria	Gammaproteobacteria	Gammaproteobacteria incertae s	NA	NA	OM182 bacterium BACL3 MAG-120924-bin41.	OM182 bacterium BACL3 MAG-120924-bin41	1655632	ABS30_00635	421
A0A0R2XX36	Oxidoreductase	Bacteria	NA-Bacteria	Proteobacteria	Gammaproteobacteria	Gammaproteobacteria incertae s	NA	NA	OM182 bacterium BACL3 MAG-120531-bin86.	OM182 bacterium BACL3 MAG-120531-bin86	1655628	ABS26_07910	421
A0A0T0Q0C1	Oxidoreductase	Bacteria	NA-Bacteria	Proteobacteria	Alphaproteobacteria	Sphingomonadales	Sphingomonadaceae	Sphingomonas	Sphingomonas sp. Leaf412.	Sphingomonas sp. Leaf412	1736370	ASG29_04060	355
A0A0U1NJ00	1|5-anhydro-D-fructose reductase	Bacteria	NA-Bacteria	Proteobacteria	Alphaproteobacteria	Rhodobacterales	Roseobacteraceae	Nereida	Nereida ignava.	Nereida ignava	282199	NIG5292_00720	362
A0A0U3PIC2	Oxidoreductase	Bacteria	NA-Bacteria	Proteobacteria	Alphaproteobacteria	Hyphomicrobiales	Stappiaceae	Pannonibacter	Pannonibacter phragmitetus.	Pannonibacter phragmitetus	121719	APZ00_17275	358
A0A0U4F3S3	Oxidoreductase	Bacteria	Terrabacteria group	Firmicutes	Bacilli	Bacillales	Bacillaceae	Lentibacillus	Lentibacillus amyloliquefaciens.	Lentibacillus amyloliquefaciens	1472767	AOX59_17155	406
A0A0W7WPF7	Oxidoreductase	Bacteria	NA-Bacteria	Proteobacteria	Alphaproteobacteria	Rhodobacterales	Roseobacteraceae	Ponticoccus	Ponticoccus marisrubri.	Ponticoccus marisrubri	1685382	AVJ23_01740	363
A0A0X3TVR7	Oxidoreductase	Bacteria	NA-Bacteria	Proteobacteria	Alphaproteobacteria	Rhodobacterales	Roseobacteraceae	Ruegeria	Ruegeria profundi.	Ruegeria profundi	1685378	AVO44_06245	365
A0A109LQT7	Oxidoreductase	Bacteria	NA-Bacteria	Proteobacteria	Alphaproteobacteria	Sphingomonadales	Erythrobacteraceae	Erythrobacter/Porphyrobacter group	Erythrobacter sp. YT30.	Erythrobacter sp. YT30	1735012	AUC45_13275	362
A0A109N0S8	Oxidoreductase	Bacteria	Terrabacteria group	Firmicutes	Bacilli	Bacillales	Bacillaceae	Peribacillus	Peribacillus simplex.	Peribacillus simplex	1478	AS888_17495	410
A0A126V6J6	Oxidoreductase	Bacteria	NA-Bacteria	Proteobacteria	Alphaproteobacteria	Rhodobacterales	Roseobacteraceae	Falsihalocynthiibacter	Falsihalocynthiibacter arcticus.	Falsihalocynthiibacter arcticus	1579316	RC74_20400	374
A0A128F4V6	Putative oxidoreductase YteT	Bacteria	NA-Bacteria	Proteobacteria	Gammaproteobacteria	Vibrionales	Vibrionaceae	Grimontia	Grimontia celer.	Grimontia celer	1796497	GCE9029_02536	377
A0A128FHF5	Putative oxidoreductase YteT	Bacteria	NA-Bacteria	Proteobacteria	Gammaproteobacteria	Vibrionales	Vibrionaceae	Grimontia	Grimontia marina.	Grimontia marina	646534	GMA8713_04266	377
A0A132BUM0	Putative oxidoreductase YteT	Bacteria	NA-Bacteria	Proteobacteria	Alphaproteobacteria	Rhodobacterales	Rhodobacteraceae	Tritonibacter	Tritonibacter horizontis.	Tritonibacter horizontis	1768241	TRIHO_31670	368
A0A135HRM9	Oxidoreductase	Bacteria	NA-Bacteria	Proteobacteria	Alphaproteobacteria	Hyphomicrobiales	Phyllobacteriaceae	Paramesorhizobium	Paramesorhizobium deserti.	Paramesorhizobium deserti	1494590	ATN84_17915	370
A0A135I5T9	Oxidoreductase	Bacteria	NA-Bacteria	Proteobacteria	Gammaproteobacteria	Vibrionales	Vibrionaceae	Enterovibrio	Enterovibrio coralii.	Enterovibrio coralii	294935	ATN88_15830	379
A0A135IMB2	Oxidoreductase	Bacteria	NA-Bacteria	Proteobacteria	Alphaproteobacteria	Rhodobacterales	Roseobacteraceae	Phaeobacter	Phaeobacter inhibens.	Phaeobacter inhibens	221822	AT574_06720	368
A0A161XQ70	Oxidoreductase	Bacteria	NA-Bacteria	Proteobacteria	Alphaproteobacteria	Hyphomicrobiales	Stappiaceae	Labrenzia	Labrenzia sp. OB1.	Labrenzia sp. OB1	1561204	OA90_18030	374
A0A166L0H0	Oxidoreductase	Bacteria	NA-Bacteria	Proteobacteria	Gammaproteobacteria	Oceanospirillales	Oceanospirillaceae	Marinomonas	Marinomonas sp. TW1.	Marinomonas sp. TW1	1561203	OA79_08625	403
A0A177HED3	Putative oxidoreductase YteT	Bacteria	NA-Bacteria	Proteobacteria	Alphaproteobacteria	Rhodobacterales	Rhodobacteraceae	unclassified Rhodobacteraceae	Rhodobacteraceae bacterium SB2.	Rhodobacteraceae bacterium SB2	1689867	pfor_3c0268	363
A0A196MT36	Oxidoreductase	Bacteria	NA-Bacteria	Proteobacteria	Alphaproteobacteria	Sphingomonadales	Sphingomonadaceae	Sphingomonas	Sphingomonas sp. TDK1.	Sphingomonas sp. TDK1	453247	A7X12_04845	363
A0A1A8TUT0	Inositol 2-dehydrogenase	Bacteria	NA-Bacteria	Proteobacteria	Gammaproteobacteria	Oceanospirillales	Oceanospirillaceae	Marinomonas	Marinomonas spartinae.	Marinomonas spartinae	1792290	MSP8886_04242	374
A0A1A9EYX6	Oxidoreductase	Bacteria	NA-Bacteria	Proteobacteria	Gammaproteobacteria	Oceanospirillales	Oceanospirillaceae	Marinobacterium	Marinobacterium aestuarii.	Marinobacterium aestuarii	1821621	A8C75_10880	374
A0A1A9GA94	Oxidoreductase	Bacteria	NA-Bacteria	Proteobacteria	Alphaproteobacteria	Hyphomicrobiales	Rhizobiaceae	Shinella	Shinella sp. (strain HZN7)	Shinella sp. HZN7	879274	shn_24410	371
A0A1B1PXU7	Oxidoreductase	Bacteria	NA-Bacteria	Proteobacteria	Alphaproteobacteria	Rhodobacterales	Roseobacteraceae	Salipiger	Salipiger sp. CCB-MM3.	Salipiger sp. CCB-MM3	1792508	AYJ57_23310	380
A0A1B3P326	Oxidoreductase	Bacteria	NA-Bacteria	Proteobacteria	Alphaproteobacteria	Hyphomicrobiales	Rhizobiaceae	Rhizobium/Agrobacterium group	Agrobacterium sp. RAC06.	Agrobacterium sp. RAC06	1842536	BSY240_3633	371
A0A1B3XN54	Oxidoreductase	Bacteria	Terrabacteria group	Firmicutes	Bacilli	Bacillales	Bacillaceae	Peribacillus	Peribacillus muralis.	Peribacillus muralis	264697	ABE28_009830	410
A0A1B6YPH6	Oxidoreductase	Bacteria	NA-Bacteria	Proteobacteria	Alphaproteobacteria	Rhodobacterales	Roseobacteraceae	Jannaschia	Jannaschia sp. EhC01.	Jannaschia sp. EhC01	1849359	A8B78_20525	360
A0A1B6ZCV8	Oxidoreductase	Bacteria	NA-Bacteria	Proteobacteria	Alphaproteobacteria	Sphingomonadales	unclassified Sphingomonad	NA	Sphingomonadales bacterium EhC05.	Sphingomonadales bacterium EhC05	1849171	A8B75_09720	361
A0A1C1YX16	Oxidoreductase	Bacteria	NA-Bacteria	Proteobacteria	Alphaproteobacteria	Hyphomicrobiales	Phyllobacteriaceae	Hoeflea	Hoeflea olei.	Hoeflea olei	1480615	AWJ14_15705	361
A0A1C9WRL0	Oxidoreductase	Bacteria	Terrabacteria group	Actinobacteria	Actinomycetia	Micrococcales	Micrococcaceae	Arthrobacter	Arthrobacter sp. U41.	Arthrobacter sp. U41	1849032	ASPU41_10185	379
A0A1D2SWD9	Oxidoreductase	Bacteria	NA-Bacteria	Proteobacteria	Alphaproteobacteria	Hyphomicrobiales	Phyllobacteriaceae	Mesorhizobium	Mesorhizobium sp. SCN 65-20.	Mesorhizobium sp. SCN 65-20	1660109	ABS58_01450	369
A0A1E3YE28	Oxidoreductase	Bacteria	NA-Bacteria	Proteobacteria	Alphaproteobacteria	Hyphomicrobiales	Rhizobiaceae	Rhizobium/Agrobacterium group	Agrobacterium sp. SCN 61-19.	Agrobacterium sp. SCN 61-19	1660088	ABS40_09630	359
A0A1E4ETZ3	Oxidoreductase	Bacteria	NA-Bacteria	Proteobacteria	Alphaproteobacteria	Rhodobacterales	Rhodobacteraceae	Paracoccus	Paracoccus sp. SCN 68-21.	Paracoccus sp. SCN 68-21	1660154	ABS73_04665	372
A0A1E5A272	Oxidoreductase	Bacteria	NA-Bacteria	Proteobacteria	Gammaproteobacteria	Chromatiales	unclassified Chromatiales	NA	Chromatiales bacterium	Chromatiales bacterium (ex Bugula neritina AB1)	1868282	AB833_07555	358
A0A1E5BW11	Oxidoreductase	Bacteria	NA-Bacteria	Proteobacteria	Gammaproteobacteria	Vibrionales	Vibrionaceae	Enterovibrio	Enterovibrio norvegicus FF-454.	Enterovibrio norvegicus FF-454	1185651	A1OK_17630	377
A0A1E8CM98	Oxidoreductase	Bacteria	NA-Bacteria	Proteobacteria	Gammaproteobacteria	Gammaproteobacteria incertae s	NA	Pseudohongiella	Pseudohongiella acticola.	Pseudohongiella acticola	1524254	PHACT_10775	402
A0A1G0XH86	Gfo/Idh/MocA family oxidoreductase	Bacteria	PVC group	Lentisphaerae	unclassified Lentisphaera	NA	NA	NA	Lentisphaerae bacterium GWF2_45_14.	Lentisphaerae bacterium GWF2_45_14	1798572	A2020_07895	347
A0A1G0YPA7	Gfo/Idh/MocA family oxidoreductase	Bacteria	PVC group	Lentisphaerae	unclassified Lentisphaera	NA	NA	NA	Lentisphaerae bacterium GWF2_44_16.	Lentisphaerae bacterium GWF2_44_16	1798571	A2017_21980	350
A0A1G1C9J6	Gfo/Idh/MocA family oxidoreductase	Bacteria	PVC group	Lentisphaerae	unclassified Lentisphaera	NA	NA	NA	Lentisphaerae bacterium RIFOXYB12_FULL_65_16.	Lentisphaerae bacterium RIFOXYB12_FULL_65_16	1798581	A3K19_10405	370
A0A1G5HSW0	Predicted dehydrogenase	Bacteria	NA-Bacteria	Proteobacteria	Alphaproteobacteria	Rhodobacterales	Rhodobacteraceae	Paracoccus	Paracoccus tibetensis.	Paracoccus tibetensis	336292	SAMN05660710_02270	378
A0A1G5PSM2	Predicted dehydrogenase	Bacteria	NA-Bacteria	Proteobacteria	Alphaproteobacteria	Rhodobacterales	Roseobacteraceae	Epibacterium	Epibacterium ulvae.	Epibacterium ulvae	1156985	SAMN04488118_1026	368
A0A1G6XI99	Predicted dehydrogenase	Bacteria	NA-Bacteria	Proteobacteria	Alphaproteobacteria	Rhodobacterales	Rhodobacteraceae	Paracoccus	Paracoccus isoporae.	Paracoccus isoporae	591205	SAMN05421538_102412	376
A0A1G7CKX3	Predicted dehydrogenase	Bacteria	NA-Bacteria	Proteobacteria	Alphaproteobacteria	Rhodobacterales	Rhodobacteraceae	Limimaricola	Limimaricola pyoseonensis.	Limimaricola pyoseonensis	521013	SAMN04488567_1543	376
A0A1G7MFD0	Gfo/Idh/MocA family oxidoreductase	Bacteria	NA-Bacteria	Proteobacteria	Alphaproteobacteria	Sphingomonadales	Sphingomonadaceae	Sphingomonas	Sphingomonas carotinifaciens.	Sphingomonas carotinifaciens	1166323	None	361
A0A1G8Y4M1	Predicted dehydrogenase	Bacteria	NA-Bacteria	Proteobacteria	Alphaproteobacteria	Rhodobacterales	Roseobacteraceae	Aliiruegeria	Aliiruegeria lutimaris.	Aliiruegeria lutimaris	571298	SAMN04488026_102819	363
A0A1G8YNN6	Predicted dehydrogenase	Bacteria	NA-Bacteria	Proteobacteria	Alphaproteobacteria	Hyphomicrobiales	Phyllobacteriaceae	Mesorhizobium	Mesorhizobium muleiense.	Mesorhizobium muleiense	1004279	SAMN05428953_11116	371
A0A1G9GPE1	Predicted dehydrogenase	Bacteria	NA-Bacteria	Proteobacteria	Alphaproteobacteria	Rhodobacterales	Rhodobacteraceae	Meinhardsimonia	Meinhardsimonia xiamenensis.	Meinhardsimonia xiamenensis	990712	SAMN05216257_10845	374
A0A1H0Z1N6	Predicted dehydrogenase	Bacteria	Terrabacteria group	Firmicutes	Bacilli	Bacillales	Bacillaceae	Virgibacillus	Virgibacillus salinus.	Virgibacillus salinus	553311	SAMN05216231_0974	405
A0A1H2U993	Predicted dehydrogenase	Bacteria	Terrabacteria group	Firmicutes	Bacilli	Bacillales	Bacillaceae	Marinococcus	Marinococcus luteus.	Marinococcus luteus	1122204	SAMN05421781_1617	399
A0A1H2Z867	Predicted dehydrogenase	Bacteria	NA-Bacteria	Proteobacteria	Alphaproteobacteria	Rhodobacterales	Rhodobacteraceae	Roseicitreum	Roseicitreum antarcticum.	Roseicitreum antarcticum	564137	SAMN04488238_105283	359
A0A1H3A3X4	Predicted dehydrogenase	Bacteria	NA-Bacteria	Proteobacteria	Alphaproteobacteria	Rhodobacterales	Roseobacteraceae	Litoreibacter	Litoreibacter albidus.	Litoreibacter albidus	670155	SAMN04488001_2726	369
A0A1H3CI76	Predicted dehydrogenase	Bacteria	NA-Bacteria	Proteobacteria	Alphaproteobacteria	Rhodobacterales	Roseobacteraceae	Ruegeria	Ruegeria halocynthiae.	Ruegeria halocynthiae	985054	SAMN05444358_10717	366
A0A1H3I0S5	Predicted dehydrogenase	Bacteria	NA-Bacteria	Proteobacteria	Alphaproteobacteria	Rhodobacterales	Roseobacteraceae	Citreimonas	Citreimonas salinaria.	Citreimonas salinaria	321339	SAMN05444340_104282	369
A0A1H3MHE8	Predicted dehydrogenase	Bacteria	NA-Bacteria	Proteobacteria	Alphaproteobacteria	Rhodobacterales	Roseobacteraceae	Jannaschia	Jannaschia faecimaris.	Jannaschia faecimaris	1244108	SAMN05444004_10361	363
A0A1H6BEN1	Predicted dehydrogenase	Bacteria	NA-Bacteria	Proteobacteria	Alphaproteobacteria	Rhodobacterales	Roseobacteraceae	Thalassococcus	Thalassococcus halodurans.	Thalassococcus halodurans	373675	SAMN04488045_3502	368
A0A1H6YL31	Predicted dehydrogenase	Bacteria	NA-Bacteria	Proteobacteria	Alphaproteobacteria	Rhodobacterales	Rhodobacteraceae	Cribrihabitans	Cribrihabitans marinus.	Cribrihabitans marinus	1227549	SAMN05444007_104405	365
A0A1H7IJS0	Predicted dehydrogenase	Bacteria	NA-Bacteria	Proteobacteria	Alphaproteobacteria	Rhodobacterales	Roseobacteraceae	Jannaschia	Jannaschia helgolandensis.	Jannaschia helgolandensis	188906	SAMN04488526_1071	363
A0A1H7KJ16	Predicted dehydrogenase	Bacteria	NA-Bacteria	Proteobacteria	Alphaproteobacteria	Sphingomonadales	Sphingomonadaceae	Sphingomonas	Sphingomonas palmae.	Sphingomonas palmae	1855283	SAMN05216382_0998	362
A0A1H8BQ67	Predicted dehydrogenase	Bacteria	NA-Bacteria	Proteobacteria	Alphaproteobacteria	Rhodobacterales	Roseobacteraceae	Loktanella	Loktanella fryxellensis.	Loktanella fryxellensis	245187	SAMN04488003_105132	361
A0A1H8GN77	Predicted dehydrogenase	Bacteria	NA-Bacteria	Proteobacteria	Alphaproteobacteria	Rhodobacterales	Roseobacteraceae	Maribius	Maribius pelagius.	Maribius pelagius	387096	SAMN04488011_104151	365
A0A1H8H9W3	Predicted dehydrogenase	Bacteria	NA-Bacteria	Proteobacteria	Alphaproteobacteria	Rhodobacterales	Rhodobacteraceae	Pseudorhodobacter	Pseudorhodobacter antarcticus.	Pseudorhodobacter antarcticus	1077947	SAMN05216227_101655	370
A0A1H9EUQ0	Predicted dehydrogenase	Bacteria	NA-Bacteria	Proteobacteria	Alphaproteobacteria	Rhodobacterales	Roseobacteraceae	Loktanella	Loktanella sp. DSM 29012.	Loktanella sp. DSM 29012	1881056	SAMN05428995_103486	379
A0A1H9Q6M7	Predicted dehydrogenase	Bacteria	NA-Bacteria	Proteobacteria	Alphaproteobacteria	Rhodobacterales	Roseobacteraceae	Tranquillimonas	Tranquillimonas rosea.	Tranquillimonas rosea	641238	SAMN04490244_101484	363
A0A1I0DPJ8	Predicted dehydrogenase	Bacteria	NA-Bacteria	Proteobacteria	Alphaproteobacteria	Rhodobacterales	Rhodobacteraceae	Paracoccus	Paracoccus homiensis.	Paracoccus homiensis	364199	SAMN04489858_104243	378
A0A1I0PUJ3	Predicted dehydrogenase	Bacteria	NA-Bacteria	Proteobacteria	Alphaproteobacteria	Rhodobacterales	Rhodobacteraceae	Cognatiyoonia	Cognatiyoonia koreensis.	Cognatiyoonia koreensis	364200	SAMN04488515_1441	362
A0A1I2A2B2	Predicted dehydrogenase	Bacteria	Terrabacteria group	Firmicutes	Bacilli	Bacillales	Bacillaceae	Lentibacillus	Lentibacillus persicus.	Lentibacillus persicus	640948	SAMN05216238_11439	400
A0A1I2A3V3	Predicted dehydrogenase	Bacteria	NA-Bacteria	Proteobacteria	Alphaproteobacteria	Rhodobacterales	Roseobacteraceae	Roseivivax	Roseivivax sediminis.	Roseivivax sediminis	936889	SAMN04515678_10977	360
A0A1I3QIY8	Predicted dehydrogenase	Bacteria	NA-Bacteria	Proteobacteria	Alphaproteobacteria	Rhodobacterales	Roseobacteraceae	Jannaschia	Jannaschia pohangensis.	Jannaschia pohangensis	390807	SAMN04488095_2545	363
A0A1I3WF30	Predicted dehydrogenase	Bacteria	NA-Bacteria	Proteobacteria	Alphaproteobacteria	Sphingomonadales	Sphingomonadaceae	Sphingomonas	Sphingomonas sp. NFR04.	Sphingomonas sp. NFR04	1566283	SAMN03159338_3173	367
A0A1I4CXE6	Predicted dehydrogenase	Bacteria	NA-Bacteria	Proteobacteria	Alphaproteobacteria	Rhodobacterales	Roseobacteraceae	Shimia	Shimia haliotis.	Shimia haliotis	1280847	SAMN04488036_102581	361
A0A1I4GBA6	Predicted dehydrogenase	Bacteria	NA-Bacteria	Proteobacteria	Alphaproteobacteria	Rhodobacterales	Roseobacteraceae	Loktanella	Loktanella salsilacus.	Loktanella salsilacus	195913	SAMN04488004_1122	364
A0A1I4NIZ9	Predicted dehydrogenase	Bacteria	Terrabacteria group	Firmicutes	Bacilli	Bacillales	Bacillaceae	Salibacterium	Salibacterium qingdaonense.	Salibacterium qingdaonense	266892	SAMN04488054_11834	399
A0A1I5C1B9	Predicted dehydrogenase	Bacteria	NA-Bacteria	Proteobacteria	Alphaproteobacteria	Sphingomonadales	Sphingomonadaceae	Sphingomonas	Sphingomonas sp. OK281.	Sphingomonas sp. OK281	1881067	SAMN05428984_0891	362
A0A1I5KXV2	Predicted dehydrogenase	Bacteria	NA-Bacteria	Proteobacteria	Gammaproteobacteria	Vibrionales	Vibrionaceae	Enterovibrio	Enterovibrio norvegicus DSM 15893.	Enterovibrio norvegicus DSM 15893	1121869	SAMN03084138_00798	377
A0A1I5LC71	Predicted dehydrogenase	Bacteria	Terrabacteria group	Firmicutes	Bacilli	Bacillales	Bacillaceae	Salibacterium	Salibacterium halotolerans.	Salibacterium halotolerans	1884432	SAMN05518683_101187	397
A0A1I5NXJ0	Predicted dehydrogenase	Bacteria	NA-Bacteria	Proteobacteria	Alphaproteobacteria	Rhodobacterales	Roseobacteraceae	Tranquillimonas	Tranquillimonas alkanivorans.	Tranquillimonas alkanivorans	441119	SAMN04488047_104129	364
A0A1I5ZUI6	Predicted dehydrogenase	Bacteria	NA-Bacteria	Proteobacteria	Alphaproteobacteria	Rhodobacterales	Roseobacteraceae	Roseivivax	Roseivivax halotolerans.	Roseivivax halotolerans	93684	SAMN05421853_11264	360
A0A1I6D2M1	Predicted dehydrogenase	Bacteria	NA-Bacteria	Proteobacteria	Alphaproteobacteria	Rhodobacterales	Roseobacteraceae	Poseidonocella	Poseidonocella sedimentorum.	Poseidonocella sedimentorum	871652	SAMN04515673_1029	384
A0A1I6GCR7	Predicted dehydrogenase	Bacteria	NA-Bacteria	Proteobacteria	Alphaproteobacteria	Rhodobacterales	Roseobacteraceae	Litoreibacter	Litoreibacter janthinus.	Litoreibacter janthinus	670154	SAMN04488002_1238	377
A0A1I6HG41	Predicted dehydrogenase	Bacteria	NA-Bacteria	Proteobacteria	Alphaproteobacteria	Rhodobacterales	Rhodobacteraceae	Yoonia	Yoonia tamlensis.	Yoonia tamlensis	390270	SAMN04488005_2660	369
A0A1I6MD35	Predicted dehydrogenase	Bacteria	NA-Bacteria	Proteobacteria	Alphaproteobacteria	Rhodobacterales	Rhodobacteraceae	Yoonia	Yoonia litorea.	Yoonia litorea	1123755	SAMN05444714_1577	360
A0A1I6UKK1	Predicted dehydrogenase	Bacteria	NA-Bacteria	Proteobacteria	Alphaproteobacteria	Rhodobacterales	Roseobacteraceae	Yangia	Yangia pacifica.	Yangia pacifica	311180	SAMN04488050_108118	380
A0A1J5HNI7	Oxidoreductase	Bacteria	NA-Bacteria	Proteobacteria	Alphaproteobacteria	Rhodobacterales	unclassified Rhodobactera	NA	Rhodobacterales bacterium CG2_30_65_12.	Rhodobacterales bacterium CG2_30_65_12	1805338	AUK37_07495	365
A0A1J5LGC1	Oxidoreductase	Bacteria	NA-Bacteria	Proteobacteria	Alphaproteobacteria	unclassified Alphaproteobacter	NA	NA	Alphaproteobacteria bacterium MedPE-SWcel.	Alphaproteobacteria bacterium MedPE-SWcel	1860092	BM562_03115	355
A0A1L3I3T2	Putative oxidoreductase	Bacteria	NA-Bacteria	Proteobacteria	Alphaproteobacteria	Rhodobacterales	Roseobacteraceae	Phaeobacter	Phaeobacter porticola.	Phaeobacter porticola	1844006	PhaeoP97_01303	368
A0A1L3SU54	Oxidoreductase	Bacteria	NA-Bacteria	Proteobacteria	Alphaproteobacteria	Hyphomicrobiales	Phyllobacteriaceae	Aquibium	Aquibium oceanicum.	Aquibium oceanicum	1670800	BSQ44_17360	360
A0A1L9BNY2	Oxidoreductase	Bacteria	NA-Bacteria	Proteobacteria	Alphaproteobacteria	Rhodobacterales	Rhodobacteraceae	Paracoccus	Paracoccus sp. SM22M-07.	Paracoccus sp. SM22M-07	1520813	IE00_12450	372
A0A1L9P223	Inositol 2-dehydrogenase	Bacteria	NA-Bacteria	Proteobacteria	Alphaproteobacteria	Rhodobacterales	Rhodobacteraceae	Planktotalea	Planktotalea frisia.	Planktotalea frisia	696762	PFRI_01730	363
A0A1L9Q6F6	Oxidoreductase	Bacteria	NA-Bacteria	Proteobacteria	Alphaproteobacteria	unclassified Alphaproteobacter	NA	NA	Alphaproteobacteria bacterium AO1-B.	Alphaproteobacteria bacterium AO1-B	1905358	BKI51_23085	374
A0A1M2Z6M6	Oxidoreductase	Bacteria	NA-Bacteria	Proteobacteria	Alphaproteobacteria	Hyphomicrobiales	unclassified Hyphomicrobi	NA	Rhizobiales bacterium 65-79.	Rhizobiales bacterium 65-79	1895815	BGN87_05830	361
A0A1M4MXA1	Oxidoreductase	Bacteria	NA-Bacteria	Proteobacteria	Alphaproteobacteria	Rhodobacterales	Roseobacteraceae	Donghicola	Donghicola eburneus.	Donghicola eburneus	393278	KARMA_0538	380
A0A1M4VAV8	Predicted dehydrogenase	Bacteria	NA-Bacteria	Proteobacteria	Alphaproteobacteria	Rhodobacterales	Roseobacteraceae	Loktanella	Loktanella atrilutea.	Loktanella atrilutea	366533	SAMN05444339_1011014	360
A0A1M4WGF9	Predicted dehydrogenase	Bacteria	NA-Bacteria	Proteobacteria	Alphaproteobacteria	Rhodobacterales	Roseobacteraceae	Ruegeria	Ruegeria intermedia.	Ruegeria intermedia	996115	SAMN05444279_108140	366
A0A1M4YEI9	Predicted dehydrogenase	Bacteria	NA-Bacteria	Proteobacteria	Gammaproteobacteria	Oceanospirillales	Oceanospirillaceae	Marinomonas	Marinomonas polaris DSM 16579.	Marinomonas polaris DSM 16579	1122206	SAMN02745753_01198	403
A0A1M5LFS9	Predicted dehydrogenase	Bacteria	NA-Bacteria	Proteobacteria	Alphaproteobacteria	Rhodobacterales	Rhodobacteraceae	Cognatiyoonia	Cognatiyoonia sediminum.	Cognatiyoonia sediminum	1508389	SAMN05444003_0268	362
A0A1M5W673	Predicted dehydrogenase	Bacteria	NA-Bacteria	Proteobacteria	Alphaproteobacteria	Rhodobacterales	Rhodobacteraceae	Cognatishimia	Cognatishimia maritima.	Cognatishimia maritima	870908	SAMN04488044_0005	363
A0A1M5X7A9	Predicted dehydrogenase	Bacteria	NA-Bacteria	Proteobacteria	Alphaproteobacteria	Rhodobacterales	Roseobacteraceae	Marivita	Marivita hallyeonensis.	Marivita hallyeonensis	996342	SAMN05443551_3787	363
A0A1M6A998	Predicted dehydrogenase	Bacteria	NA-Bacteria	Proteobacteria	Alphaproteobacteria	Rhodobacterales	Roseobacteraceae	Wenxinia	Wenxinia saemankumensis.	Wenxinia saemankumensis	1447782	SAMN05444417_0305	364
A0A1M6G0K5	Predicted dehydrogenase	Bacteria	NA-Bacteria	Proteobacteria	Alphaproteobacteria	Rhodobacterales	Roseobacteraceae	Maribius	Maribius salinus.	Maribius salinus	313368	SAMN04488012_104152	365
A0A1M7HB37	Predicted dehydrogenase	Bacteria	NA-Bacteria	Proteobacteria	Alphaproteobacteria	Hyphomicrobiales	Stappiaceae	Roseibium	Roseibium suaedae.	Roseibium suaedae	735517	SAMN05444272_2161	374
A0A1N6CXQ8	Predicted dehydrogenase	Bacteria	NA-Bacteria	Proteobacteria	Alphaproteobacteria	Sphingomonadales	Sphingomonadaceae	Parasphingorhabdus	Parasphingorhabdus marina DSM 22363.	Parasphingorhabdus marina DSM 22363	1123272	SAMN02745824_1212	357
A0A1N6QQ58	Predicted dehydrogenase	Bacteria	NA-Bacteria	Proteobacteria	Alphaproteobacteria	Hyphomicrobiales	Rhizobiaceae	Rhizobium/Agrobacterium group	Rhizobium sp. RU33A.	Rhizobium sp. RU33A	1907413	SAMN05880561_10289	370
A0A1N7PUC1	Predicted dehydrogenase	Bacteria	NA-Bacteria	Proteobacteria	Alphaproteobacteria	Rhodobacterales	Roseobacteraceae	Roseivivax	Roseivivax lentus.	Roseivivax lentus	633194	SAMN05421759_12030	360
A0A1P8MQM1	Oxidoreductase	Bacteria	NA-Bacteria	Proteobacteria	Alphaproteobacteria	Rhodobacterales	Roseobacteraceae	Tateyamaria	Tateyamaria omphalii.	Tateyamaria omphalii	299262	BWR18_00650	385
A0A1R3WHB6	Predicted dehydrogenase	Bacteria	NA-Bacteria	Proteobacteria	Alphaproteobacteria	Rhodobacterales	Rhodobacteraceae	Yoonia	Yoonia rosea.	Yoonia rosea	287098	SAMN05421665_0277	362
A0A1S6FQD3	Oxidoreductase	Bacteria	NA-Bacteria	Proteobacteria	Alphaproteobacteria	Sphingomonadales	Sphingomonadaceae	Sphingomonas	Sphingomonas sp. LM7.	Sphingomonas sp. LM7	1938607	BXU08_06835	357
A0A1T2BH33	Oxidoreductase	Bacteria	NA-Bacteria	Proteobacteria	Alphaproteobacteria	Rhodobacterales	Rhodobacteraceae	Thioclava	Thioclava sp. DLFJ5-1.	Thioclava sp. DLFJ5-1	1915314	BMI86_05140	377
A0A1U9KLY5	Oxidoreductase	Bacteria	NA-Bacteria	Proteobacteria	Alphaproteobacteria	Rhodospirillales	Acetobacteraceae	Neoasaia	Neoasaia chiangmaiensis.	Neoasaia chiangmaiensis	320497	None	362
A0A1U9YXQ2	Putative oxidoreductase YteT	Bacteria	NA-Bacteria	Proteobacteria	Alphaproteobacteria	Hyphomicrobiales	Aurantimonadaceae	Martelella	Martelella mediterranea DSM 17316.	Martelella mediterranea DSM 17316	1122214	Mame_00766	371
A0A1V5Q144	Putative 4|5-dihydroxyphthalate dehydrogenase	Bacteria	Terrabacteria group	Chloroflexi	unclassified Chloroflexi	NA	NA	NA	Chloroflexi bacterium ADurb.Bin360.	Chloroflexi bacterium ADurb.Bin360	1852861	BWY63_00061	404
A0A1V5WGC3	Putative 4|5-dihydroxyphthalate dehydrogenase	Bacteria	Terrabacteria group	Chloroflexi	unclassified Chloroflexi	NA	NA	NA	Chloroflexi bacterium ADurb.Bin222.	Chloroflexi bacterium ADurb.Bin222	1852858	BWY25_00523	404
A0A1W1ZQT7	Predicted dehydrogenase	Bacteria	NA-Bacteria	Proteobacteria	Alphaproteobacteria	Rhodobacterales	Roseobacteraceae	Primorskyibacter	Primorskyibacter flagellatus.	Primorskyibacter flagellatus	1387277	SAMN06295998_10272	363
A0A1W2DMA7	Predicted dehydrogenase	Bacteria	NA-Bacteria	Proteobacteria	Alphaproteobacteria	Hyphomicrobiales	Rhizobiaceae	Rhizobium/Agrobacterium group	Rhizobium sp. RU36D.	Rhizobium sp. RU36D	1907415	SAMN05880593_11366	371
A0A1W9HDN3	Oxidoreductase	Bacteria	NA-Bacteria	Proteobacteria	unclassified Proteobacter	NA	NA	NA	Proteobacteria bacterium SG_bin6.	Proteobacteria bacterium SG_bin6	1827383	A4S16_13265	349
A0A1W9JZA5	Oxidoreductase	Bacteria	NA-Bacteria	Proteobacteria	unclassified Proteobacter	NA	NA	NA	Proteobacteria bacterium ST_bin13.	Proteobacteria bacterium ST_bin13	1978761	BVN33_03135	362
A0A1W9K873	Oxidoreductase	Bacteria	NA-Bacteria	Proteobacteria	unclassified Proteobacter	NA	NA	NA	Proteobacteria bacterium ST_bin14.	Proteobacteria bacterium ST_bin14	1978762	BVN32_00030	362
A0A1W9XM82	Gfo/Idh/MocA family oxidoreductase	Bacteria	NA-Bacteria	Proteobacteria	Alphaproteobacteria	Rhodobacterales	Rhodobacteraceae	Thioclava	Thioclava electrotropha.	Thioclava electrotropha	1549850	AKL02_003925	377
A0A1X4J188	Oxidoreductase	Bacteria	NA-Bacteria	Proteobacteria	Alphaproteobacteria	Rhodobacterales	Roseobacteraceae	Pseudoruegeria	Pseudoruegeria sp. SK021.	Pseudoruegeria sp. SK021	1933035	BV911_00050	369
A0A1X4NK93	Oxidoreductase	Bacteria	NA-Bacteria	Proteobacteria	Alphaproteobacteria	Rhodobacterales	Roseobacteraceae	Marivita	Marivita geojedonensis.	Marivita geojedonensis	1123756	MGEO_11510	363
A0A1X4NZ81	Oxidoreductase	Bacteria	NA-Bacteria	Proteobacteria	Alphaproteobacteria	Rhodobacterales	Roseobacteraceae	Marivita	Marivita cryptomonadis.	Marivita cryptomonadis	505252	MCRY_07185	363
A0A1X6Z5T3	Putative dehydrogenase	Bacteria	NA-Bacteria	Proteobacteria	Alphaproteobacteria	Rhodobacterales	Rhodobacteraceae	Limimaricola	Limimaricola soesokkakensis.	Limimaricola soesokkakensis	1343159	None	377
A0A1X6ZT25	Inositol 2-dehydrogenase	Bacteria	NA-Bacteria	Proteobacteria	Alphaproteobacteria	Rhodobacterales	Roseobacteraceae	Ruegeria	Ruegeria meonggei.	Ruegeria meonggei	1446476	RUM8411_02986	368
A0A1X6ZT53	Putative oxidoreductase YteT	Bacteria	NA-Bacteria	Proteobacteria	Alphaproteobacteria	Rhodobacterales	Roseobacteraceae	Roseivivax	Roseivivax jejudonensis.	Roseivivax jejudonensis	1529041	ROJ8625_03096	360
A0A1X7DAA4	Oxidoreductase	Bacteria	Terrabacteria group	Firmicutes	Bacilli	Bacillales	Bacillaceae	Priestia	Priestia filamentosa.	Priestia filamentosa	1402861	None	401
A0A1Y0ECG6	1|5-anhydro-D-fructose reductase	Bacteria	NA-Bacteria	Proteobacteria	Alphaproteobacteria	Rhodobacterales	Rhodobacteraceae	Yoonia	Yoonia vestfoldensis.	Yoonia vestfoldensis	245188	LOKVESSMR4R_01985	373
A0A1Y5RLA9	1|5-anhydro-D-fructose reductase	Bacteria	NA-Bacteria	Proteobacteria	Alphaproteobacteria	Rhodobacterales	Rhodobacteraceae	Pseudooctadecabacter	Pseudooctadecabacter jejudonensis.	Pseudooctadecabacter jejudonensis	1391910	PSJ8397_00556	368
A0A1Y5RMY5	Inositol 2-dehydrogenase	Bacteria	NA-Bacteria	Proteobacteria	Alphaproteobacteria	Rhodobacterales	Roseobacteraceae	Roseisalinus	Roseisalinus antarcticus.	Roseisalinus antarcticus	254357	ROA7023_00517	363
A0A1Y5RSS9	Putative oxidoreductase YteT	Bacteria	NA-Bacteria	Proteobacteria	Alphaproteobacteria	Rhodobacterales	Rhodobacteraceae	Aquimixticola	Aquimixticola soesokkakensis.	Aquimixticola soesokkakensis	1519096	AQS8620_00707	372
A0A1Y5S687	Putative oxidoreductase YteT	Bacteria	NA-Bacteria	Proteobacteria	Alphaproteobacteria	Rhodobacterales	Roseobacteraceae	Pseudoruegeria	Pseudoruegeria aquimaris.	Pseudoruegeria aquimaris	393663	PSA7680_01559	374
A0A1Y5SB24	Putative oxidoreductase YteT	Bacteria	NA-Bacteria	Proteobacteria	Alphaproteobacteria	Rhodobacterales	Roseobacteraceae	Palleronia	Palleronia marisminoris.	Palleronia marisminoris	315423	PAM7066_01381	373
A0A1Z8ADP8	Oxidoreductase	Bacteria	NA-Bacteria	Proteobacteria	Alphaproteobacteria	Rhodobacterales	unclassified Rhodobactera	NA	Rhodobacterales bacterium 52_120_T64.	Rhodobacterales bacterium 52_120_T64	1856301	A9Q96_03160	364
A0A1Z8N109	Oxidoreductase	Bacteria	NA-Bacteria	Proteobacteria	Gammaproteobacteria	Cellvibrionales	unclassified Cellvibriona	NA	Cellvibrionales bacterium TMED21.	Cellvibrionales bacterium TMED21	1986745	CBB81_01825	409
A0A1Z8QMP4	Gfo/Idh/MocA family oxidoreductase	Bacteria	NA-Bacteria	Proteobacteria	Gammaproteobacteria	unclassified Gammaproteobacter	NA	NA	Gammaproteobacteria bacterium TMED30.	Gammaproteobacteria bacterium TMED30	1986759	CBB90_12485	402
A0A1Z8RPW0	Oxidoreductase	Bacteria	NA-Bacteria	Proteobacteria	Alphaproteobacteria	Rhodobacterales	Rhodobacteraceae	unclassified Rhodobacteraceae	Rhodobacteraceae bacterium TMED38.	Rhodobacteraceae bacterium TMED38	1986861	CBB98_06875	362
A0A1Z8Z3I5	Gfo/Idh/MocA family oxidoreductase	Bacteria	NA-Bacteria	Proteobacteria	Gammaproteobacteria	Cellvibrionales	unclassified Cellvibriona	NA	Cellvibrionales bacterium TMED79.	Cellvibrionales bacterium TMED79	1986768	CBC39_04035	415
A0A1Z9AEW3	Oxidoreductase	Bacteria	NA-Bacteria	Proteobacteria	Gammaproteobacteria	unclassified Gammaproteobacter	NA	NA	Gammaproteobacteria bacterium TMED95.	Gammaproteobacteria bacterium TMED95	1986771	CBC55_13415	372
A0A1Z9AI94	Gfo/Idh/MocA family oxidoreductase	Bacteria	NA-Bacteria	Proteobacteria	Gammaproteobacteria	unclassified Gammaproteobacter	NA	NA	Gammaproteobacteria bacterium TMED95.	Gammaproteobacteria bacterium TMED95	1986771	CBC55_10205	377
A0A1Z9GHM0	Oxidoreductase	Bacteria	NA-Bacteria	Proteobacteria	Alphaproteobacteria	Hyphomicrobiales	unclassified Hyphomicrobi	NA	Rhizobiales bacterium TMED143.	Rhizobiales bacterium TMED143	1986849	CBD03_00080	342
A0A1Z9H112	Oxidoreductase	Bacteria	NA-Bacteria	Proteobacteria	unclassified Proteobacter	NA	NA	NA	Proteobacteria bacterium TMED154.	Proteobacteria bacterium TMED154	1986844	CBD14_04475	362
A0A1Z9SZE0	Oxidoreductase	Bacteria	NA-Bacteria	Proteobacteria	Gammaproteobacteria	unclassified Gammaproteobacter	NA	NA	Gammaproteobacteria bacterium TMED260.	Gammaproteobacteria bacterium TMED260	1986755	CBE20_02760	410
A0A1Z9WG22	Gfo/Idh/MocA family oxidoreductase	Bacteria	NA-Bacteria	Proteobacteria	Gammaproteobacteria	unclassified Gammaproteobacter	NA	NA	Gammaproteobacteria bacterium TMED107.	Gammaproteobacteria bacterium TMED107	1986733	CBC67_02235	397
A0A222DZI7	1|5-anhydro-D-fructose reductase	Bacteria	NA-Bacteria	Proteobacteria	Alphaproteobacteria	Rhodobacterales	Roseobacteraceae	Antarctobacter	Antarctobacter heliothermus.	Antarctobacter heliothermus	74033	ANTHELSMS3_00592	362
A0A222F131	Oxidoreductase	Bacteria	NA-Bacteria	Proteobacteria	Alphaproteobacteria	Hyphomicrobiales	Stappiaceae	Labrenzia	Labrenzia sp. VG12.	Labrenzia sp. VG12	2021862	CHH27_01910	374
A0A227JPM7	Oxidoreductase	Bacteria	NA-Bacteria	Proteobacteria	Alphaproteobacteria	Caulobacterales	Caulobacteraceae	Phenylobacterium	Phenylobacterium zucineum.	Phenylobacterium zucineum	284016	CGW95_03295	355
A0A238J0U0	Inositol 2-dehydrogenase	Bacteria	NA-Bacteria	Proteobacteria	Alphaproteobacteria	Rhodobacterales	Rhodobacteraceae	Boseongicola	Boseongicola aestuarii.	Boseongicola aestuarii	1470561	BOA8489_01975	381
A0A238JGU5	Putative oxidoreductase YteT	Bacteria	NA-Bacteria	Proteobacteria	Alphaproteobacteria	Rhodobacterales	Roseobacteraceae	Pelagimonas	Pelagimonas phthalicica.	Pelagimonas phthalicica	1037362	TRP8649_04050	363
A0A238K7C1	1|5-anhydro-D-fructose reductase	Bacteria	NA-Bacteria	Proteobacteria	Alphaproteobacteria	Rhodobacterales	Rhodobacteraceae	Maliponia	Maliponia aquimaris.	Maliponia aquimaris	1673631	MAA8898_01726	360
A0A238K8H5	Inositol 2-dehydrogenase/D-chiro-inositol 3-dehydrogenase	Bacteria	NA-Bacteria	Proteobacteria	Alphaproteobacteria	Rhodobacterales	Roseobacteraceae	Octadecabacter	Octadecabacter ascidiaceicola.	Octadecabacter ascidiaceicola	1655543	OCA8868_01765	368
A0A238KS55	Inositol 2-dehydrogenase	Bacteria	NA-Bacteria	Proteobacteria	Alphaproteobacteria	Rhodobacterales	Roseobacteraceae	Pelagimonas	Pelagimonas varians.	Pelagimonas varians	696760	PEV8663_03071	363
A0A238KTZ8	Putative oxidoreductase YteT	Bacteria	NA-Bacteria	Proteobacteria	Alphaproteobacteria	Rhodobacterales	Roseobacteraceae	Ruegeria	Ruegeria arenilitoris.	Ruegeria arenilitoris	1173585	RUA8715_02710	366
A0A238LHA0	1|5-anhydro-D-fructose reductase	Bacteria	NA-Bacteria	Proteobacteria	Alphaproteobacteria	Rhodobacterales	Rhodobacteraceae	Flavimaricola	Flavimaricola marinus.	Flavimaricola marinus	1819565	LOM8899_03289	365
A0A238YZ28	Predicted dehydrogenase	Bacteria	NA-Bacteria	Proteobacteria	Alphaproteobacteria	Rhodobacterales	Rhodobacteraceae	Puniceibacterium	Puniceibacterium sediminis.	Puniceibacterium sediminis	1608407	SAMN06265370_12154	366
A0A239D0A9	Predicted dehydrogenase	Bacteria	NA-Bacteria	Proteobacteria	Alphaproteobacteria	Sphingomonadales	Sphingomonadaceae	Sphingomonas	Sphingomonas laterariae.	Sphingomonas laterariae	861865	SAMN06295912_103139	357
A0A239D1W8	Predicted dehydrogenase	Bacteria	NA-Bacteria	Proteobacteria	Alphaproteobacteria	Rhodobacterales	Roseobacteraceae	Tropicimonas	Tropicimonas sediminicola.	Tropicimonas sediminicola	1031541	SAMN05421757_101593	363
A0A239ETS1	Predicted dehydrogenase	Bacteria	NA-Bacteria	Proteobacteria	Alphaproteobacteria	Rhodobacterales	Roseobacteraceae	Antarctobacter	Antarctobacter heliothermus.	Antarctobacter heliothermus	74033	SAMN04488078_101671	362
A0A239JGP1	Predicted dehydrogenase	Bacteria	NA-Bacteria	Proteobacteria	Alphaproteobacteria	Rhodospirillales	Azospirillaceae	Azospirillum	Azospirillum sp. RU38E.	Azospirillum sp. RU38E	1907313	SAMN05880556_12054	363
A0A239PZW3	Predicted dehydrogenase	Bacteria	NA-Bacteria	Proteobacteria	Alphaproteobacteria	Rhodobacterales	Rhodobacteraceae	Paracoccus	Paracoccus seriniphilus.	Paracoccus seriniphilus	184748	SAMN05444959_11239	380
A0A240EN09	Oxidoreductase YteT	Bacteria	NA-Bacteria	Proteobacteria	Gammaproteobacteria	Vibrionales	Vibrionaceae	Vibrio	Vibrio thalassae.	Vibrio thalassae	1243014	VTH8203_03642	369
A0A249KRN6	Dehydrogenase	Bacteria	Terrabacteria group	Actinobacteria	Actinomycetia	Candidatus Nanopelagicales	Candidatus Nanopelagicace	Candidatus Planktophila	Candidatus Planktophila vernalis.	Candidatus Planktophila vernalis	1884907	A7sIIA15_00835	353
A0A249LKP7	Dehydrogenase	Bacteria	Terrabacteria group	Actinobacteria	Actinomycetia	Candidatus Nanopelagicales	Candidatus Nanopelagicace	Candidatus Planktophila	Candidatus Planktophila lacus.	Candidatus Planktophila lacus	1884913	A1sIIB60_06050	353
A0A251WVP0	Oxidoreductase	Bacteria	NA-Bacteria	Proteobacteria	Alphaproteobacteria	Rhodobacterales	Rhodobacteraceae	Marivivens	Marivivens niveibacter.	Marivivens niveibacter	1930667	BVC71_13190	368
A0A254UTN0	Oxidoreductase	Bacteria	NA-Bacteria	Proteobacteria	Alphaproteobacteria	Rhodobacterales	Rhodobacteraceae	Thioclava	Thioclava sp. JM3.	Thioclava sp. JM3	1973004	B6V73_08350	374
A0A257ERH0	Oxidoreductase	Bacteria	NA-Bacteria	Proteobacteria	Alphaproteobacteria	unclassified Alphaproteobacter	NA	NA	Alphaproteobacteria bacterium PA4.	Alphaproteobacteria bacterium PA4	2015572	CFE37_04635	355
A0A257G1P4	Oxidoreductase	Bacteria	NA-Bacteria	Proteobacteria	Betaproteobacteria	Burkholderiales	Comamonadaceae	unclassified Comamonadaceae	Comamonadaceae bacterium PBBC2.	Comamonadaceae bacterium PBBC2	2015581	CFE39_06665	368
A0A257HNM2	Oxidoreductase	Bacteria	NA-Bacteria	Proteobacteria	Alphaproteobacteria	unclassified Alphaproteobacter	NA	NA	Alphaproteobacteria bacterium PA1.	Alphaproteobacteria bacterium PA1	2015569	CFE27_10280	359
A0A257J909	Oxidoreductase	Bacteria	NA-Bacteria	Proteobacteria	Alphaproteobacteria	unclassified Alphaproteobacter	NA	NA	Alphaproteobacteria bacterium PA2.	Alphaproteobacteria bacterium PA2	2015570	CFE28_03685	355
A0A258G7M3	Oxidoreductase	Bacteria	NA-Bacteria	Proteobacteria	Alphaproteobacteria	Sphingomonadales	Sphingomonadaceae	Sphingomonas	Sphingomonas sp. 32-62-10.	Sphingomonas sp. 32-62-10	1970436	B7Y98_01635	358
A0A258JC39	Oxidoreductase	Bacteria	NA-Bacteria	Proteobacteria	Alphaproteobacteria	Sphingomonadales	unclassified Sphingomonad	NA	Sphingomonadales bacterium 32-65-25.	Sphingomonadales bacterium 32-65-25	1970594	B7Y82_05035	355
A0A258RC67	Oxidoreductase	Bacteria	NA-Bacteria	Proteobacteria	Alphaproteobacteria	Sphingomonadales	Sphingomonadaceae	Sphingomonas	Sphingomonas sp. 28-62-11.	Sphingomonas sp. 28-62-11	1970432	B7Y49_08705	358
A0A258S1I1	Oxidoreductase	Bacteria	NA-Bacteria	Proteobacteria	Alphaproteobacteria	Sphingomonadales	Sphingomonadaceae	Sphingomonas	Sphingomonas sp. 28-63-12.	Sphingomonas sp. 28-63-12	1970434	B7Y47_00105	358
A0A258SGD1	Oxidoreductase	Bacteria	NA-Bacteria	Proteobacteria	Alphaproteobacteria	Sphingomonadales	Sphingomonadaceae	Sphingomonas	Sphingomonas sp. 28-62-20.	Sphingomonas sp. 28-62-20	1970433	B7Y43_07825	362
A0A258SK35	Oxidoreductase	Bacteria	NA-Bacteria	Proteobacteria	Alphaproteobacteria	Sphingomonadales	Sphingomonadaceae	Sphingomonas	Sphingomonas sp. 28-62-20.	Sphingomonas sp. 28-62-20	1970433	B7Y43_00340	362
A0A258VFR5	Oxidoreductase	Bacteria	NA-Bacteria	Proteobacteria	Alphaproteobacteria	Sphingomonadales	unclassified Sphingomonad	NA	Sphingomonadales bacterium 28-64-96.	Sphingomonadales bacterium 28-64-96	1970591	B7Y35_08780	355
A0A265N968	Oxidoreductase	Bacteria	Terrabacteria group	Firmicutes	Bacilli	Bacillales	Bacillaceae	Virgibacillus	Virgibacillus indicus.	Virgibacillus indicus	2024554	CIL03_12820	405
A0A271L9U6	Oxidoreductase	Bacteria	NA-Bacteria	Proteobacteria	Alphaproteobacteria	Hyphomicrobiales	Phyllobacteriaceae	Mesorhizobium	Mesorhizobium temperatum.	Mesorhizobium temperatum	241416	CIT26_31865	374
A0A286IBM7	Predicted dehydrogenase	Bacteria	NA-Bacteria	Proteobacteria	Alphaproteobacteria	Hyphomicrobiales	Phyllobacteriaceae	Hoeflea	Hoeflea halophila.	Hoeflea halophila	714899	SAMN05877838_1574	361
A0A291FMT3	Putative oxidoreductase	Bacteria	NA-Bacteria	Proteobacteria	Alphaproteobacteria	Rhodobacterales	Roseobacteraceae	Phaeobacter	Phaeobacter piscinae.	Phaeobacter piscinae	1580596	PhaeoP36_01224	368
A0A291FYV9	Putative oxidoreductase	Bacteria	NA-Bacteria	Proteobacteria	Alphaproteobacteria	Rhodobacterales	Roseobacteraceae	Phaeobacter	Phaeobacter piscinae.	Phaeobacter piscinae	1580596	PhaeoP13_01232	371
A0A2A2SDX2	Oxidoreductase	Bacteria	NA-Bacteria	Proteobacteria	Alphaproteobacteria	Sphingomonadales	Sphingomonadaceae	Sphingomonas	Sphingomonas lenta.	Sphingomonas lenta	1141887	CKY28_13320	355
A0A2A4I0I3	Oxidoreductase	Bacteria	NA-Bacteria	Proteobacteria	Alphaproteobacteria	Sphingomonadales	Sphingomonadaceae	Sphingomonas	Sphingomonas ginsenosidimutans.	Sphingomonas ginsenosidimutans	862134	COA17_01305	364
A0A2A4I9Q2	Gfo/Idh/MocA family oxidoreductase	Bacteria	NA-Bacteria	Proteobacteria	Alphaproteobacteria	Sphingomonadales	Sphingomonadaceae	Sphingomonas	Sphingomonas adhaesiva.	Sphingomonas adhaesiva	28212	COA07_07330	358
A0A2A5W7Z4	Oxidoreductase	Bacteria	NA-Bacteria	Proteobacteria	Gammaproteobacteria	Gammaproteobacteria incertae s	NA	NA	OM182 bacterium MED-G28.	OM182 bacterium MED-G28	1986256	CNF02_12490	356
A0A2A5WHZ0	Oxidoreductase	Bacteria	NA-Bacteria	Proteobacteria	Gammaproteobacteria	Cellvibrionales	Halieaceae	unclassified Halieaceae	Halieaceae bacterium MED-G26.	Halieaceae bacterium MED-G26	1986253	CNE43_05390	456
A0A2A5Y752	Oxidoreductase	Bacteria	NA-Bacteria	Proteobacteria	Alphaproteobacteria	Rhodobacterales	Rhodobacteraceae	unclassified Rhodobacteraceae	Rhodobacteraceae bacterium MED-G07.	Rhodobacteraceae bacterium MED-G07	1986241	CNE94_03555	362
A0A2A5YHF9	Oxidoreductase	Bacteria	NA-Bacteria	Proteobacteria	Alphaproteobacteria	Alphaproteobacteria incertae s	NA	NA	SAR116 cluster bacterium MED-G05.	SAR116 cluster bacterium MED-G05	1986234	CNE92_02940	364
A0A2C9CYJ3	Predicted dehydrogenase	Bacteria	NA-Bacteria	Proteobacteria	Alphaproteobacteria	Rhodobacterales	Rhodobacteraceae	Monaibacterium	Monaibacterium marinum.	Monaibacterium marinum	1690039	SAMN06273572_11222	375
A0A2D4QUA3	Oxidoreductase	Bacteria	NA-Bacteria	Proteobacteria	Alphaproteobacteria	Rhodobacterales	Rhodobacteraceae	unclassified Rhodobacteraceae	Rhodobacteraceae bacterium.	Rhodobacteraceae bacterium	1904441	CML52_02215	362
A0A2D4T6C6	Gfo/Idh/MocA family oxidoreductase	Bacteria	NA-Bacteria	Proteobacteria	Gammaproteobacteria	Cellvibrionales	Halieaceae	unclassified Halieaceae	Halieaceae bacterium.	Halieaceae bacterium	2026743	None	367
A0A2D4TKU6	Oxidoreductase	Bacteria	NA-Bacteria	Proteobacteria	Deltaproteobacteria	unclassified Deltaproteobacter	NA	NA	Deltaproteobacteria bacterium.	Deltaproteobacteria bacterium	2026735	CL914_07620	362
A0A2D4VYE6	Oxidoreductase	Bacteria	NA-Bacteria	Proteobacteria	Alphaproteobacteria	Alphaproteobacteria incertae s	NA	NA	SAR116 cluster bacterium.	SAR116 cluster bacterium	2024888	CMN39_05405	364
A0A2D4ZPK5	Oxidoreductase	Bacteria	NA-Bacteria	Proteobacteria	Alphaproteobacteria	Rhodobacterales	Roseobacteraceae	Marinovum	Marinovum sp.	Marinovum sp.	2024839	CMG98_12405	363
A0A2D5BIF8	Oxidoreductase	Bacteria	NA-Bacteria	Proteobacteria	Alphaproteobacteria	Rhodobacterales	Rhodobacteraceae	unclassified Rhodobacteraceae	Rhodobacteraceae bacterium.	Rhodobacteraceae bacterium	1904441	CML51_07885	361
A0A2D5CSR0	Oxidoreductase	Bacteria	NA-Bacteria	Proteobacteria	Alphaproteobacteria	Rhodobacterales	Roseobacteraceae	Marinovum	Marinovum sp.	Marinovum sp.	2024839	CMG97_13965	363
A0A2D5D5Z9	Oxidoreductase	Bacteria	NA-Bacteria	Proteobacteria	Alphaproteobacteria	Alphaproteobacteria incertae s	NA	NA	SAR116 cluster bacterium.	SAR116 cluster bacterium	2024888	CMN38_02370	364
A0A2D5D9Q7	Oxidoreductase	Bacteria	NA-Bacteria	Proteobacteria	Alphaproteobacteria	Hyphomicrobiales	Rhodobiaceae	unclassified Rhodobiaceae	Rhodobiaceae bacterium.	Rhodobiaceae bacterium	2026785	CML74_02600	360
A0A2D5FIJ2	Oxidoreductase	Bacteria	NA-Bacteria	Proteobacteria	Gammaproteobacteria	Cellvibrionales	Halieaceae	unclassified Halieaceae	Halieaceae bacterium.	Halieaceae bacterium	2026743	CME47_02020	387
A0A2D5HIS5	Oxidoreductase	Bacteria	NA-Bacteria	Proteobacteria	Alphaproteobacteria	Alphaproteobacteria incertae s	NA	NA	SAR116 cluster bacterium.	SAR116 cluster bacterium	2024888	CMN37_02800	358
A0A2D5ID23	Oxidoreductase	Bacteria	NA-Bacteria	Proteobacteria	Gammaproteobacteria	unclassified Gammaproteobacter	NA	NA	Gammaproteobacteria bacterium.	Gammaproteobacteria bacterium	1913989	CMP84_12870	400
A0A2D5IJ87	Oxidoreductase	Bacteria	NA-Bacteria	Proteobacteria	Alphaproteobacteria	Rhodobacterales	Roseobacteraceae	Marinovum	Marinovum sp.	Marinovum sp.	2024839	CMG96_07465	370
A0A2D5LES0	Oxidoreductase	Bacteria	NA-Bacteria	Proteobacteria	Gammaproteobacteria	unclassified Gammaproteobacter	NA	NA	Gammaproteobacteria bacterium.	Gammaproteobacteria bacterium	1913989	CMP86_13520	402
A0A2D5TTS6	Oxidoreductase	Bacteria	NA-Bacteria	Proteobacteria	unclassified Proteobacter	NA	NA	NA	Proteobacteria bacterium.	Proteobacteria bacterium	1977087	CMK53_00020	362
A0A2D5UX38	Oxidoreductase	Bacteria	NA-Bacteria	Proteobacteria	Alphaproteobacteria	Alphaproteobacteria incertae s	NA	NA	SAR116 cluster bacterium.	SAR116 cluster bacterium	2024888	CMN35_04625	361
A0A2D5XVK7	Oxidoreductase	Bacteria	NA-Bacteria	Proteobacteria	Alphaproteobacteria	Alphaproteobacteria incertae s	NA	NA	SAR116 cluster bacterium.	SAR116 cluster bacterium	2024888	CMN36_06090	364
A0A2D6BN31	Oxidoreductase	Bacteria	NA-Bacteria	Proteobacteria	Deltaproteobacteria	unclassified Deltaproteobacter	NA	NA	Deltaproteobacteria bacterium.	Deltaproteobacteria bacterium	2026735	CL910_10550	353
A0A2D6C0I8	Oxidoreductase	Bacteria	NA-Bacteria	Proteobacteria	Alphaproteobacteria	Rhodospirillales	Geminicoccaceae	Geminicoccus	Geminicoccus sp.	Geminicoccus sp.	2024832	CME00_04730	348
A0A2D6DJV6	Oxidoreductase	Bacteria	NA-Bacteria	Proteobacteria	Gammaproteobacteria	Oceanospirillales	Oceanospirillaceae	unclassified Oceanospirillaceae	Oceanospirillaceae bacterium.	Oceanospirillaceae bacterium	1899355	CMH96_03465	365
A0A2D6KKS0	Oxidoreductase	Bacteria	Terrabacteria group	Actinobacteria	Acidimicrobiia	Acidimicrobiales	Acidimicrobiaceae	unclassified Acidimicrobiaceae	Acidimicrobiaceae bacterium.	Acidimicrobiaceae bacterium	2024894	CL406_07935	364
A0A2D6P215	Oxidoreductase	Bacteria	NA-Bacteria	Proteobacteria	Gammaproteobacteria	unclassified Gammaproteobacter	NA	NA	Gammaproteobacteria bacterium.	Gammaproteobacteria bacterium	1913989	CMD93_05670	358
A0A2D6VFP4	Oxidoreductase	Bacteria	NA-Bacteria	Proteobacteria	Gammaproteobacteria	unclassified Gammaproteobacter	NA	NA	Gammaproteobacteria bacterium.	Gammaproteobacteria bacterium	1913989	CMP82_15605	411
A0A2D6WJG1	Oxidoreductase	Bacteria	NA-Bacteria	Proteobacteria	Alphaproteobacteria	Rhodobacterales	Roseobacteraceae	Marinovum	Marinovum sp.	Marinovum sp.	2024839	CMG95_07385	362
A0A2D6YLX1	Oxidoreductase	Bacteria	NA-Bacteria	Proteobacteria	Deltaproteobacteria	Deltaproteobacteria incertae s	NA	NA	SAR324 cluster bacterium.	SAR324 cluster bacterium	2024889	CMN54_11960	380
A0A2D7AIE6	Oxidoreductase	Bacteria	NA-Bacteria	Proteobacteria	Alphaproteobacteria	Rhodospirillales	Kiloniellaceae	Kiloniella	Kiloniella sp.	Kiloniella sp.	1938587	CMF26_02305	361
A0A2D7CWH3	Oxidoreductase	Bacteria	NA-Bacteria	Proteobacteria	Gammaproteobacteria	unclassified Gammaproteobacter	NA	NA	Gammaproteobacteria bacterium.	Gammaproteobacteria bacterium	1913989	CMP94_04170	402
A0A2D7D0Y2	Oxidoreductase	Bacteria	NA-Bacteria	Proteobacteria	Alphaproteobacteria	Rhodobacterales	Roseobacteraceae	Marinovum	Marinovum sp.	Marinovum sp.	2024839	CMH04_05625	361
A0A2D7DAP0	Oxidoreductase	Bacteria	NA-Bacteria	Proteobacteria	Alphaproteobacteria	Rhodospirillales	Rhodospirillaceae	unclassified Rhodospirillaceae	Rhodospirillaceae bacterium.	Rhodospirillaceae bacterium	1898112	CMM65_03885	364
A0A2D7G0K2	Oxidoreductase	Bacteria	NA-Bacteria	Proteobacteria	Gammaproteobacteria	unclassified Gammaproteobacter	NA	NA	Gammaproteobacteria bacterium.	Gammaproteobacteria bacterium	1913989	CMP96_10305	377
A0A2D7G9F9	Oxidoreductase	Bacteria	NA-Bacteria	Proteobacteria	Alphaproteobacteria	Rhodobacterales	Rhodobacteraceae	unclassified Rhodobacteraceae	Rhodobacteraceae bacterium.	Rhodobacteraceae bacterium	1904441	CML56_02240	362
A0A2D7H3I0	Oxidoreductase	Bacteria	NA-Bacteria	Proteobacteria	Alphaproteobacteria	Hyphomicrobiales	Rhodobiaceae	unclassified Rhodobiaceae	Rhodobiaceae bacterium.	Rhodobiaceae bacterium	2026785	CML79_00080	351
A0A2D7I2V4	Oxidoreductase	Bacteria	NA-Bacteria	Proteobacteria	Deltaproteobacteria	unclassified Deltaproteobacter	NA	NA	Deltaproteobacteria bacterium.	Deltaproteobacteria bacterium	2026735	CL917_13760	355
A0A2D7J6C0	Oxidoreductase	Bacteria	NA-Bacteria	Proteobacteria	Gammaproteobacteria	Cellvibrionales	Halieaceae	unclassified Halieaceae	Halieaceae bacterium.	Halieaceae bacterium	2026743	CME45_00575	387
A0A2D7K3D0	Oxidoreductase	Bacteria	NA-Bacteria	Proteobacteria	Alphaproteobacteria	Rhodobacterales	Roseobacteraceae	Marinovum	Marinovum sp.	Marinovum sp.	2024839	CMH03_08390	363
A0A2D7LG09	Oxidoreductase	Bacteria	NA-Bacteria	Proteobacteria	Alphaproteobacteria	Rhodobacterales	Roseobacteraceae	Marinovum	Marinovum sp.	Marinovum sp.	2024839	CMH02_06695	362
A0A2D7LY02	Oxidoreductase	Bacteria	NA-Bacteria	Proteobacteria	Gammaproteobacteria	Cellvibrionales	Halieaceae	unclassified Halieaceae	Halieaceae bacterium.	Halieaceae bacterium	2026743	CME52_05710	456
A0A2D7NPP3	Oxidoreductase	Bacteria	NA-Bacteria	Proteobacteria	Deltaproteobacteria	unclassified Deltaproteobacter	NA	NA	Deltaproteobacteria bacterium.	Deltaproteobacteria bacterium	2026735	CL937_04200	362
A0A2D7P1U4	Oxidoreductase	Bacteria	NA-Bacteria	Proteobacteria	Gammaproteobacteria	Cellvibrionales	Halieaceae	unclassified Halieaceae	Halieaceae bacterium.	Halieaceae bacterium	2026743	CME51_03795	415
A0A2D7QX49	Oxidoreductase	Bacteria	NA-Bacteria	Proteobacteria	Gammaproteobacteria	Gammaproteobacteria incertae s	NA	Candidatus Thioglobus	Candidatus Thioglobus sp.	Candidatus Thioglobus sp.	2026721	CL690_03310	362
A0A2D7SHD9	Oxidoreductase	Bacteria	NA-Bacteria	Proteobacteria	Alphaproteobacteria	Rhodobacterales	Roseobacteraceae	Marinovum	Marinovum sp.	Marinovum sp.	2024839	CMH01_07200	362
A0A2D7TSY9	Oxidoreductase	Bacteria	NA-Bacteria	Proteobacteria	Alphaproteobacteria	Hyphomicrobiales	Rhodobiaceae	unclassified Rhodobiaceae	Rhodobiaceae bacterium.	Rhodobiaceae bacterium	2026785	CML77_05750	351
A0A2D7UAP2	Oxidoreductase	Bacteria	NA-Bacteria	Proteobacteria	Alphaproteobacteria	Alphaproteobacteria incertae s	NA	NA	SAR116 cluster bacterium.	SAR116 cluster bacterium	2024888	CMN41_02625	361
A0A2D7YL70	Oxidoreductase	Bacteria	NA-Bacteria	Proteobacteria	Gammaproteobacteria	Cellvibrionales	Halieaceae	unclassified Halieaceae	Halieaceae bacterium.	Halieaceae bacterium	2026743	CME50_09450	437
A0A2D7ZDE9	Oxidoreductase	Bacteria	NA-Bacteria	Proteobacteria	Alphaproteobacteria	Rhodobacterales	Roseobacteraceae	Marinovum	Marinovum sp.	Marinovum sp.	2024839	CMH00_05810	362
A0A2D8AL19	Oxidoreductase	Bacteria	NA-Bacteria	Proteobacteria	Gammaproteobacteria	unclassified Gammaproteobacter	NA	NA	Gammaproteobacteria bacterium.	Gammaproteobacteria bacterium	1913989	CMQ69_08430	404
A0A2D8GG91	Oxidoreductase	Bacteria	Terrabacteria group	Actinobacteria	Acidimicrobiia	Acidimicrobiales	Acidimicrobiaceae	unclassified Acidimicrobiaceae	Acidimicrobiaceae bacterium.	Acidimicrobiaceae bacterium	2024894	CL413_04690	355
A0A2D8LT29	Oxidoreductase	Bacteria	Terrabacteria group	Actinobacteria	Acidimicrobiia	Acidimicrobiales	Acidimicrobiaceae	unclassified Acidimicrobiaceae	Acidimicrobiaceae bacterium.	Acidimicrobiaceae bacterium	2024894	CL411_05335	355
A0A2D8SE53	Oxidoreductase	Bacteria	NA-Bacteria	Proteobacteria	Alphaproteobacteria	Rhodobacterales	Rhodobacteraceae	unclassified Rhodobacteraceae	Rhodobacteraceae bacterium.	Rhodobacteraceae bacterium	1904441	CML54_00520	362
A0A2D8TMX8	Oxidoreductase	Bacteria	NA-Bacteria	Proteobacteria	Alphaproteobacteria	Rhodobacterales	Roseobacteraceae	Dinoroseobacter	Dinoroseobacter sp.	Dinoroseobacter sp.	2003366	CL945_14425	363
A0A2D8WVP3	Oxidoreductase	Bacteria	NA-Bacteria	Proteobacteria	Alphaproteobacteria	Rhodobacterales	Rhodobacteraceae	Paracoccus	Paracoccus sp.	Paracoccus sp.	267	CMI50_02055	380
A0A2D8XG88	Oxidoreductase	Bacteria	NA-Bacteria	Proteobacteria	Alphaproteobacteria	Hyphomicrobiales	Parvibaculaceae	Parvibaculum	Parvibaculum sp.	Parvibaculum sp.	2024848	CMI60_11045	351
A0A2D8YA97	Oxidoreductase	Bacteria	NA-Bacteria	Proteobacteria	Alphaproteobacteria	Rhodobacterales	Rhodobacteraceae	unclassified Rhodobacteraceae	Rhodobacteraceae bacterium.	Rhodobacteraceae bacterium	1904441	CML53_05775	361
A0A2D9IZA4	Oxidoreductase	Bacteria	NA-Bacteria	Proteobacteria	Gammaproteobacteria	Cellvibrionales	Halieaceae	unclassified Halieaceae	Halieaceae bacterium.	Halieaceae bacterium	2026743	CME48_00865	422
A0A2D9MJ75	Oxidoreductase	Bacteria	NA-Bacteria	Proteobacteria	Gammaproteobacteria	unclassified Gammaproteobacter	NA	NA	Gammaproteobacteria bacterium.	Gammaproteobacteria bacterium	1913989	CMP87_06345	401
A0A2D9QDI3	Oxidoreductase	Bacteria	NA-Bacteria	Proteobacteria	Alphaproteobacteria	Rhodobacterales	Roseobacteraceae	Marinovum	Marinovum sp.	Marinovum sp.	2024839	CMG99_00420	362
A0A2D9SP37	Oxidoreductase	Bacteria	NA-Bacteria	Proteobacteria	Gammaproteobacteria	unclassified Gammaproteobacter	NA	NA	Gammaproteobacteria bacterium.	Gammaproteobacteria bacterium	1913989	CMQ11_10335	346
A0A2D9WMQ9	Oxidoreductase	Bacteria	Terrabacteria group	Chloroflexi	unclassified Chloroflexi	NA	NA	NA	Chloroflexi bacterium.	Chloroflexi bacterium	2026724	CL718_02345	365
A0A2D9YE48	Oxidoreductase	Bacteria	NA-Bacteria	Proteobacteria	Alphaproteobacteria	Rhodobacterales	unclassified Rhodobactera	NA	Rhodobacterales bacterium.	Rhodobacterales bacterium	1948890	CML71_00425	363
A0A2E0CP14	Oxidoreductase	Bacteria	NA-Bacteria	Proteobacteria	Gammaproteobacteria	Cellvibrionales	Porticoccaceae	unclassified Porticoccaceae	Porticoccaceae bacterium.	Porticoccaceae bacterium	2026782	CMK35_01320	403
A0A2E0E1Y4	Oxidoreductase	Bacteria	Terrabacteria group	Actinobacteria	Acidimicrobiia	Acidimicrobiales	Acidimicrobiaceae	unclassified Acidimicrobiaceae	Acidimicrobiaceae bacterium.	Acidimicrobiaceae bacterium	2024894	CL425_09805	362
A0A2E0ICW0	Oxidoreductase	Bacteria	NA-Bacteria	Proteobacteria	Gammaproteobacteria	unclassified Gammaproteobacter	NA	NA	Gammaproteobacteria bacterium.	Gammaproteobacteria bacterium	1913989	CMD48_03970	358
A0A2E0IKL4	Oxidoreductase	Bacteria	NA-Bacteria	Proteobacteria	Alphaproteobacteria	Hyphomicrobiales	Ahrensiaceae	Ahrensia	Ahrensia sp.	Ahrensia sp.	1872419	CL534_11190	364
A0A2E0P7B6	Oxidoreductase	Bacteria	NA-Bacteria	Proteobacteria	Alphaproteobacteria	Rhodospirillales	Rhodospirillaceae	unclassified Rhodospirillaceae	Rhodospirillaceae bacterium.	Rhodospirillaceae bacterium	1898112	CMM71_03995	364
A0A2E0T025	Oxidoreductase	Bacteria	Terrabacteria group	Actinobacteria	Acidimicrobiia	Acidimicrobiales	Acidimicrobiaceae	unclassified Acidimicrobiaceae	Acidimicrobiaceae bacterium.	Acidimicrobiaceae bacterium	2024894	CL419_03865	355
A0A2E0UCT4	Oxidoreductase	Bacteria	Terrabacteria group	Actinobacteria	Acidimicrobiia	Acidimicrobiales	Acidimicrobiaceae	unclassified Acidimicrobiaceae	Acidimicrobiaceae bacterium.	Acidimicrobiaceae bacterium	2024894	CL420_03130	357
A0A2E0WG85	Oxidoreductase	Bacteria	Terrabacteria group	Chloroflexi	Dehalococcoidia	unclassified Dehalococcoidia	NA	NA	Dehalococcoidia bacterium.	Dehalococcoidia bacterium	2026734	CL881_03220	349
A0A2E0YH95	Oxidoreductase	Bacteria	NA-Bacteria	Proteobacteria	Alphaproteobacteria	Rhodobacterales	Rhodobacteraceae	Aestuariivita	Aestuariivita sp.	Aestuariivita sp.	1872407	CL532_03145	363
A0A2E1A1W0	Oxidoreductase	Bacteria	NA-Bacteria	Proteobacteria	Deltaproteobacteria	unclassified Deltaproteobacter	NA	NA	Deltaproteobacteria bacterium.	Deltaproteobacteria bacterium	2026735	CL919_02105	372
A0A2E1BCH7	Oxidoreductase	Bacteria	NA-Bacteria	Proteobacteria	Alphaproteobacteria	Hyphomicrobiales	Aurantimonadaceae	Martelella	Martelella sp.	Martelella sp.	1969699	CMH13_19150	371
A0A2E1CD22	Oxidoreductase	Bacteria	Terrabacteria group	Actinobacteria	Actinomycetia	unclassified Actinomycetia	NA	NA	Actinomycetia bacterium.	Actinomycetia bacterium	1883427	CL502_05155	362
A0A2E1H365	Oxidoreductase	Bacteria	PVC group	Planctomycetes	unclassified Planctomycet	NA	NA	NA	Planctomycetes bacterium.	Planctomycetes bacterium	2026780	CMJ93_01450	354
A0A2E1JJ59	Oxidoreductase	Bacteria	NA-Bacteria	Proteobacteria	Gammaproteobacteria	unclassified Gammaproteobacter	NA	NA	Gammaproteobacteria bacterium.	Gammaproteobacteria bacterium	1913989	CMD95_03235	352
A0A2E1KD73	Oxidoreductase	Bacteria	NA-Bacteria	Proteobacteria	Gammaproteobacteria	unclassified Gammaproteobacter	NA	NA	Gammaproteobacteria bacterium.	Gammaproteobacteria bacterium	1913989	CMQ02_06950	417
A0A2E1LZR7	Gfo/Idh/MocA family oxidoreductase	Bacteria	NA-Bacteria	Proteobacteria	Gammaproteobacteria	unclassified Gammaproteobacter	NA	NA	Gammaproteobacteria bacterium.	Gammaproteobacteria bacterium	1913989	None	400
A0A2E1NM65	Oxidoreductase	Bacteria	NA-Bacteria	Proteobacteria	Gammaproteobacteria	Cellvibrionales	Halieaceae	unclassified Halieaceae	Halieaceae bacterium.	Halieaceae bacterium	2026743	CME53_02020	409
A0A2E1TSI2	Oxidoreductase	Bacteria	NA-Bacteria	Proteobacteria	Alphaproteobacteria	Rhodospirillales	Rhodospirillaceae	unclassified Rhodospirillaceae	Rhodospirillaceae bacterium.	Rhodospirillaceae bacterium	1898112	CMM68_04445	348
A0A2E1TYR2	Oxidoreductase	Bacteria	NA-Bacteria	Proteobacteria	Gammaproteobacteria	unclassified Gammaproteobacter	NA	NA	Gammaproteobacteria bacterium.	Gammaproteobacteria bacterium	1913989	CMQ00_05610	401
A0A2E1UJ29	Oxidoreductase	Bacteria	NA-Bacteria	Proteobacteria	Alphaproteobacteria	Rhodobacterales	Roseobacteraceae	Marinovum	Marinovum sp.	Marinovum sp.	2024839	CMH05_01720	362
A0A2E1V7G4	Oxidoreductase	Bacteria	NA-Bacteria	Proteobacteria	Alphaproteobacteria	Rhodospirillales	Geminicoccaceae	Geminicoccus	Geminicoccus sp.	Geminicoccus sp.	2024832	CME01_13185	361
A0A2E1ZS29	Oxidoreductase	Bacteria	NA-Bacteria	Proteobacteria	Gammaproteobacteria	unclassified Gammaproteobacter	NA	NA	Gammaproteobacteria bacterium.	Gammaproteobacteria bacterium	1913989	CMQ08_13825	355
A0A2E2EWH1	Oxidoreductase	Bacteria	NA-Bacteria	Proteobacteria	Alphaproteobacteria	Rhodobacterales	Rhodobacteraceae	Nioella	Nioella sp.	Nioella sp.	1912091	CMH66_02095	363
A0A2E2RJS0	Oxidoreductase	Bacteria	NA-Bacteria	Proteobacteria	Alphaproteobacteria	Hyphomicrobiales	Ahrensiaceae	Ahrensia	Ahrensia sp.	Ahrensia sp.	1872419	CL535_00910	364
A0A2E3BR24	Oxidoreductase	Bacteria	Terrabacteria group	Chloroflexi	Dehalococcoidia	unclassified Dehalococcoidia	NA	NA	Dehalococcoidia bacterium.	Dehalococcoidia bacterium	2026734	CL894_05330	362
A0A2E3DAG7	Oxidoreductase	Bacteria	NA-Bacteria	Proteobacteria	Gammaproteobacteria	unclassified Gammaproteobacter	NA	NA	Gammaproteobacteria bacterium.	Gammaproteobacteria bacterium	1913989	CMQ40_07325	338
A0A2E3ISC8	Oxidoreductase	Bacteria	NA-Bacteria	Proteobacteria	Alphaproteobacteria	Rhodospirillales	Geminicoccaceae	Geminicoccus	Geminicoccus sp.	Geminicoccus sp.	2024832	CME02_11430	348
A0A2E3NDM9	Oxidoreductase	Bacteria	NA-Bacteria	Proteobacteria	Deltaproteobacteria	unclassified Deltaproteobacter	NA	NA	Deltaproteobacteria bacterium.	Deltaproteobacteria bacterium	2026735	CL931_02000	354
A0A2E3QMN3	Oxidoreductase	Bacteria	NA-Bacteria	Proteobacteria	Gammaproteobacteria	unclassified Gammaproteobacter	NA	NA	Gammaproteobacteria bacterium.	Gammaproteobacteria bacterium	1913989	CMQ39_08645	354
A0A2E3TPS6	Oxidoreductase	Bacteria	NA-Bacteria	Proteobacteria	Gammaproteobacteria	Thiotrichales	unclassified Thiotrichale	NA	Thiotrichales bacterium.	Thiotrichales bacterium	2026796	CMO27_02310	363
A0A2E3TW06	Oxidoreductase	Bacteria	Terrabacteria group	Actinobacteria	Acidimicrobiia	Acidimicrobiales	Ilumatobacteraceae	Ilumatobacter	Ilumatobacter sp.	Ilumatobacter sp.	1967498	CMF24_09135	368
A0A2E3U552	Oxidoreductase	Bacteria	NA-Bacteria	Proteobacteria	Gammaproteobacteria	unclassified Gammaproteobacter	NA	NA	Gammaproteobacteria bacterium.	Gammaproteobacteria bacterium	1913989	CMQ34_04210	409
A0A2E4G5B4	Oxidoreductase	Bacteria	NA-Bacteria	Proteobacteria	Gammaproteobacteria	unclassified Gammaproteobacter	NA	NA	Gammaproteobacteria bacterium.	Gammaproteobacteria bacterium	1913989	CMQ31_02490	401
A0A2E4IHD1	Oxidoreductase	Bacteria	unclassified Bacteria	NA	NA	NA	NA	NA	bacterium.	bacterium	1869227	CL646_02885	362
A0A2E4LI82	Oxidoreductase	Bacteria	NA-Bacteria	Proteobacteria	Gammaproteobacteria	unclassified Gammaproteobacter	NA	NA	Gammaproteobacteria bacterium.	Gammaproteobacteria bacterium	1913989	CMQ30_05170	401
A0A2E4LJ90	Oxidoreductase	Bacteria	NA-Bacteria	Proteobacteria	Gammaproteobacteria	unclassified Gammaproteobacter	NA	NA	Gammaproteobacteria bacterium.	Gammaproteobacteria bacterium	1913989	CMQ30_06695	401
A0A2E4Y8P9	Oxidoreductase	Bacteria	NA-Bacteria	Proteobacteria	Gammaproteobacteria	unclassified Gammaproteobacter	NA	NA	Gammaproteobacteria bacterium.	Gammaproteobacteria bacterium	1913989	CMD92_00640	397
A0A2E5BPB6	Oxidoreductase	Bacteria	NA-Bacteria	Proteobacteria	Alphaproteobacteria	Hyphomicrobiales	Rhodobiaceae	unclassified Rhodobiaceae	Rhodobiaceae bacterium.	Rhodobiaceae bacterium	2026785	CML99_04805	361
A0A2E5K437	Oxidoreductase	Bacteria	PVC group	Verrucomicrobia	Opitutae	Opitutales	Opitutaceae	unclassified Opitutaceae	Opitutaceae bacterium.	Opitutaceae bacterium	2006848	CMI18_11020	409
A0A2E5PYA5	Oxidoreductase	Bacteria	NA-Bacteria	Proteobacteria	Deltaproteobacteria	unclassified Deltaproteobacter	NA	NA	Deltaproteobacteria bacterium.	Deltaproteobacteria bacterium	2026735	CL934_14990	362
A0A2E5Y0J4	Oxidoreductase	Bacteria	FCB group	Candidatus Marinimicrobia	NA	NA	NA	NA	Candidatus Marinimicrobia bacterium.	Candidatus Marinimicrobia bacterium	2026760	CMG62_07815	411
A0A2E6BEZ5	Oxidoreductase	Bacteria	NA-Bacteria	Proteobacteria	Gammaproteobacteria	unclassified Gammaproteobacter	NA	NA	Gammaproteobacteria bacterium.	Gammaproteobacteria bacterium	1913989	CMQ46_06240	406
A0A2E6HU27	Oxidoreductase	Bacteria	Terrabacteria group	Chloroflexi	unclassified Chloroflexi	NA	NA	NA	Chloroflexi bacterium.	Chloroflexi bacterium	2026724	CL771_06130	367
A0A2E6JE36	Oxidoreductase	Bacteria	NA-Bacteria	Proteobacteria	Gammaproteobacteria	unclassified Gammaproteobacter	NA	NA	Gammaproteobacteria bacterium.	Gammaproteobacteria bacterium	1913989	None	397
A0A2E6M943	Oxidoreductase	Bacteria	NA-Bacteria	Proteobacteria	Gammaproteobacteria	unclassified Gammaproteobacter	NA	NA	Gammaproteobacteria bacterium.	Gammaproteobacteria bacterium	1913989	CMQ44_01325	411
A0A2E6ST32	Oxidoreductase	Bacteria	NA-Bacteria	Proteobacteria	Alphaproteobacteria	Alphaproteobacteria incertae s	NA	NA	SAR116 cluster bacterium.	SAR116 cluster bacterium	2024888	CMN53_04335	363
A0A2E6U0X3	Oxidoreductase	Bacteria	NA-Bacteria	Proteobacteria	Alphaproteobacteria	Hyphomicrobiales	Rhodobiaceae	unclassified Rhodobiaceae	Rhodobiaceae bacterium.	Rhodobiaceae bacterium	2026785	CML95_02510	354
A0A2E6UW46	Oxidoreductase	Bacteria	NA-Bacteria	Proteobacteria	Alphaproteobacteria	Rhodospirillales	Rhodospirillaceae	unclassified Rhodospirillaceae	Rhodospirillaceae bacterium.	Rhodospirillaceae bacterium	1898112	CMM80_00155	365
A0A2E6VKB1	Oxidoreductase	Bacteria	Terrabacteria group	Actinobacteria	Actinomycetia	unclassified Actinomycetia	NA	NA	Actinomycetia bacterium.	Actinomycetia bacterium	1883427	CL517_04100	362
A0A2E6XJP2	Oxidoreductase	Bacteria	NA-Bacteria	Proteobacteria	Gammaproteobacteria	Cellvibrionales	Halieaceae	unclassified Halieaceae	Halieaceae bacterium.	Halieaceae bacterium	2026743	CME57_01875	363
A0A2E6YNR4	Oxidoreductase	Bacteria	NA-Bacteria	Proteobacteria	Gammaproteobacteria	Cellvibrionales	Halieaceae	unclassified Halieaceae	Halieaceae bacterium.	Halieaceae bacterium	2026743	CME58_03165	404
A0A2E7Q7B4	Oxidoreductase	Bacteria	Terrabacteria group	Actinobacteria	Acidimicrobiia	Acidimicrobiales	Acidimicrobiaceae	unclassified Acidimicrobiaceae	Acidimicrobiaceae bacterium.	Acidimicrobiaceae bacterium	2024894	CL439_00800	357
A0A2E7R3G3	Oxidoreductase	Bacteria	Terrabacteria group	Chloroflexi	unclassified Chloroflexi	NA	NA	NA	Chloroflexi bacterium.	Chloroflexi bacterium	2026724	CL729_04565	367
A0A2E7SKJ3	Oxidoreductase	Bacteria	Terrabacteria group	Actinobacteria	Acidimicrobiia	Acidimicrobiales	Acidimicrobiaceae	unclassified Acidimicrobiaceae	Acidimicrobiaceae bacterium.	Acidimicrobiaceae bacterium	2024894	CL440_02655	362
A0A2E7XAF1	Oxidoreductase	Bacteria	Terrabacteria group	Actinobacteria	Acidimicrobiia	Acidimicrobiales	Acidimicrobiaceae	unclassified Acidimicrobiaceae	Acidimicrobiaceae bacterium.	Acidimicrobiaceae bacterium	2024894	CL437_06605	364
A0A2E7XCI2	Oxidoreductase	Bacteria	NA-Bacteria	Proteobacteria	Gammaproteobacteria	unclassified Gammaproteobacter	NA	NA	Gammaproteobacteria bacterium.	Gammaproteobacteria bacterium	1913989	CMQ21_01455	370
A0A2E7ZHI7	Oxidoreductase	Bacteria	NA-Bacteria	Proteobacteria	Deltaproteobacteria	unclassified Deltaproteobacter	NA	NA	Deltaproteobacteria bacterium.	Deltaproteobacteria bacterium	2026735	CL925_05435	362
A0A2E7ZHM0	Oxidoreductase	Bacteria	NA-Bacteria	Proteobacteria	Deltaproteobacteria	unclassified Deltaproteobacter	NA	NA	Deltaproteobacteria bacterium.	Deltaproteobacteria bacterium	2026735	CL925_05550	362
A0A2E8BYR4	Gfo/Idh/MocA family oxidoreductase	Bacteria	NA-Bacteria	Proteobacteria	Gammaproteobacteria	unclassified Gammaproteobacter	NA	NA	Gammaproteobacteria bacterium.	Gammaproteobacteria bacterium	1913989	None	404
A0A2E8CAC8	Oxidoreductase	Bacteria	NA-Bacteria	Proteobacteria	Deltaproteobacteria	unclassified Deltaproteobacter	NA	NA	Deltaproteobacteria bacterium.	Deltaproteobacteria bacterium	2026735	CL926_02320	418
A0A2E8CAH0	Oxidoreductase	Bacteria	NA-Bacteria	Proteobacteria	Deltaproteobacteria	unclassified Deltaproteobacter	NA	NA	Deltaproteobacteria bacterium.	Deltaproteobacteria bacterium	2026735	CL926_01460	354
A0A2E8HTE3	Oxidoreductase	Bacteria	NA-Bacteria	Proteobacteria	Gammaproteobacteria	Cellvibrionales	Porticoccaceae	unclassified Porticoccaceae	Porticoccaceae bacterium.	Porticoccaceae bacterium	2026782	CMK37_08665	403
A0A2E8L5Z8	Oxidoreductase	Bacteria	NA-Bacteria	Proteobacteria	Gammaproteobacteria	unclassified Gammaproteobacter	NA	NA	Gammaproteobacteria bacterium.	Gammaproteobacteria bacterium	1913989	CMQ16_10780	363
A0A2E8LBC0	Oxidoreductase	Bacteria	Terrabacteria group	Actinobacteria	Acidimicrobiia	Acidimicrobiales	Acidimicrobiaceae	unclassified Acidimicrobiaceae	Acidimicrobiaceae bacterium.	Acidimicrobiaceae bacterium	2024894	CL433_07720	343
A0A2E8NG03	Oxidoreductase	Bacteria	NA-Bacteria	Proteobacteria	Gammaproteobacteria	unclassified Gammaproteobacter	NA	NA	Gammaproteobacteria bacterium.	Gammaproteobacteria bacterium	1913989	CMQ25_01260	410
A0A2E8VZD9	Oxidoreductase	Bacteria	NA-Bacteria	Proteobacteria	Alphaproteobacteria	Rhodobacterales	Roseobacteraceae	Marinovum	Marinovum sp.	Marinovum sp.	2024839	CMH09_06065	362
A0A2E8WNR8	Oxidoreductase	Bacteria	NA-Bacteria	Proteobacteria	Gammaproteobacteria	unclassified Gammaproteobacter	NA	NA	Gammaproteobacteria bacterium.	Gammaproteobacteria bacterium	1913989	CMQ23_02390	364
A0A2E9ATN0	Oxidoreductase	Bacteria	NA-Bacteria	Proteobacteria	Gammaproteobacteria	unclassified Gammaproteobacter	NA	NA	Gammaproteobacteria bacterium.	Gammaproteobacteria bacterium	1913989	CMD61_01030	358
A0A2E9GVW9	Oxidoreductase	Bacteria	NA-Bacteria	Proteobacteria	Deltaproteobacteria	unclassified Deltaproteobacter	NA	NA	Deltaproteobacteria bacterium.	Deltaproteobacteria bacterium	2026735	CL938_17620	357
A0A2E9HZI2	Oxidoreductase	Bacteria	NA-Bacteria	Proteobacteria	Alphaproteobacteria	Rhodobacterales	Roseobacteraceae	Mameliella	Mameliella sp.	Mameliella sp.	1924940	CMF72_10870	362
A0A2E9IF23	Oxidoreductase	Bacteria	NA-Bacteria	Proteobacteria	Gammaproteobacteria	Acidiferrobacterales	Acidiferrobacteraceae	unclassified Acidiferrobacteraceae	Acidiferrobacteraceae bacterium.	Acidiferrobacteraceae bacterium	2024893	CL393_07295	367
A0A2E9J6K2	Oxidoreductase	Bacteria	Terrabacteria group	Actinobacteria	Acidimicrobiia	Acidimicrobiales	Acidimicrobiaceae	unclassified Acidimicrobiaceae	Acidimicrobiaceae bacterium.	Acidimicrobiaceae bacterium	2024894	CL432_00345	349
A0A2E9JI45	Oxidoreductase	Bacteria	NA-Bacteria	Proteobacteria	Gammaproteobacteria	unclassified Gammaproteobacter	NA	NA	Gammaproteobacteria bacterium.	Gammaproteobacteria bacterium	1913989	CMQ15_11355	402
A0A2E9N0B5	Oxidoreductase	Bacteria	NA-Bacteria	Proteobacteria	Gammaproteobacteria	unclassified Gammaproteobacter	NA	NA	Gammaproteobacteria bacterium.	Gammaproteobacteria bacterium	1913989	CMQ14_10045	400
A0A2E9N238	Oxidoreductase	Bacteria	NA-Bacteria	Proteobacteria	Gammaproteobacteria	unclassified Gammaproteobacter	NA	NA	Gammaproteobacteria bacterium.	Gammaproteobacteria bacterium	1913989	CMQ14_13160	361
A0A2E9PYK1	Oxidoreductase	Bacteria	Terrabacteria group	Actinobacteria	Acidimicrobiia	Acidimicrobiales	Acidimicrobiaceae	unclassified Acidimicrobiaceae	Acidimicrobiaceae bacterium.	Acidimicrobiaceae bacterium	2024894	CL430_01895	349
A0A2E9SUH2	Oxidoreductase	Bacteria	NA-Bacteria	Proteobacteria	Alphaproteobacteria	Rhodospirillales	Rhodospirillaceae	unclassified Rhodospirillaceae	Rhodospirillaceae bacterium.	Rhodospirillaceae bacterium	1898112	CMM73_02910	364
A0A2E9WVT7	Oxidoreductase	Bacteria	NA-Bacteria	Proteobacteria	Alphaproteobacteria	Rhodospirillales	Rhodospirillaceae	unclassified Rhodospirillaceae	Rhodospirillaceae bacterium.	Rhodospirillaceae bacterium	1898112	CMM21_03575	360
A0A2E9X3V7	Oxidoreductase	Bacteria	NA-Bacteria	Proteobacteria	Gammaproteobacteria	unclassified Gammaproteobacter	NA	NA	Gammaproteobacteria bacterium.	Gammaproteobacteria bacterium	1913989	CMQ13_02385	404
A0A2E9XEZ0	Oxidoreductase	Bacteria	Terrabacteria group	Actinobacteria	Actinomycetia	unclassified Actinomycetia	NA	NA	Actinomycetia bacterium.	Actinomycetia bacterium	1883427	CL504_09125	345
A0A2G1MFR7	Oxidoreductase	Bacteria	NA-Bacteria	Proteobacteria	Alphaproteobacteria	Rhodobacterales	Rhodobacteraceae	Limimaricola	Limimaricola cinnabarinus.	Limimaricola cinnabarinus	1125964	CJ301_10605	377
A0A2G1QNH1	Oxidoreductase	Bacteria	NA-Bacteria	Proteobacteria	Alphaproteobacteria	Hyphomicrobiales	Phyllobacteriaceae	Zhengella	Zhengella mangrovi.	Zhengella mangrovi	1982044	CSC94_10680	367
A0A2G2DC97	Oxidoreductase	Bacteria	NA-Bacteria	Proteobacteria	Alphaproteobacteria	Hyphomicrobiales	Phyllobacteriaceae	Hoeflea	Hoeflea sp.	Hoeflea sp.	1940281	COA37_11725	361
A0A2G4GAT4	Oxidoreductase	Bacteria	Terrabacteria group	Actinobacteria	Acidimicrobiia	Acidimicrobiales	Acidimicrobiaceae	Acidimicrobium	Acidimicrobium sp.	Acidimicrobium sp.	1872112	CK521_05580	358
A0A2G4GC98	Oxidoreductase	Bacteria	Terrabacteria group	Actinobacteria	Acidimicrobiia	Acidimicrobiales	Acidimicrobiaceae	Acidimicrobium	Acidimicrobium sp.	Acidimicrobium sp.	1872112	CK521_04095	358
A0A2G5K9N1	Oxidoreductase	Bacteria	NA-Bacteria	Proteobacteria	Alphaproteobacteria	Rhodobacterales	Rhodobacteraceae	Amylibacter	Amylibacter kogurei.	Amylibacter kogurei	1889778	BFP76_00445	373
A0A2G8RF13	Oxidoreductase	Bacteria	NA-Bacteria	Proteobacteria	Alphaproteobacteria	Rhodobacterales	Rhodobacteraceae	Puniceibacterium	Puniceibacterium antarcticum.	Puniceibacterium antarcticum	1206336	P775_10880	366
A0A2I7K819	Putative oxidoreductase	Bacteria	NA-Bacteria	Proteobacteria	Alphaproteobacteria	Rhodobacterales	Roseobacteraceae	Phaeobacter	Phaeobacter inhibens.	Phaeobacter inhibens	221822	PhaeoP88_01367	368
A0A2K8KCW3	Gfo/Idh/MocA family oxidoreductase	Bacteria	NA-Bacteria	Proteobacteria	Alphaproteobacteria	Rhodobacterales	Rhodobacteraceae	Rhodobaca	Rhodobaca barguzinensis.	Rhodobaca barguzinensis	441209	BG454_16940	373
A0A2K8KMT1	Oxidoreductase| NAD(P)-dependent / glycoside hydrolase family	Bacteria	NA-Bacteria	Proteobacteria	Gammaproteobacteria	Oceanospirillales	Saccharospirillaceae	Reinekea	Reinekea forsetii.	Reinekea forsetii	1336806	REIFOR_00063	370
A0A2K8MQV2	Oxidoreductase	Bacteria	NA-Bacteria	Proteobacteria	Alphaproteobacteria	Sphingomonadales	Sphingomonadaceae	Sphingomonas	Sphingomonas psychrotolerans.	Sphingomonas psychrotolerans	1327635	CVN68_02815	363
A0A2K8W9U6	Oxidoreductase	Bacteria	NA-Bacteria	Proteobacteria	Alphaproteobacteria	Rhodobacterales	Roseobacteraceae	Sagittula	Sagittula sp. P11.	Sagittula sp. P11	2009329	CDO87_07660	370
A0A2K9EEZ6	Oxidoreductase	Bacteria	NA-Bacteria	Proteobacteria	Alphaproteobacteria	Rhodobacterales	Rhodobacteraceae	Paracoccus	Paracoccus tegillarcae.	Paracoccus tegillarcae	1529068	CUV01_09195	375
A0A2K9JUT2	Oxidoreductase	Bacteria	NA-Bacteria	Proteobacteria	Alphaproteobacteria	Rhodobacterales	Rhodobacteraceae	Aestuarium	Aestuarium zhoushanense.	Aestuarium zhoushanense	2820523	B9057_12195	370
A0A2L0QVU2	Oxidoreductase	Bacteria	Terrabacteria group	Actinobacteria	Actinomycetia	Micrococcales	Micrococcaceae	Arthrobacter	Arthrobacter sp. PGP41.	Arthrobacter sp. PGP41	2079227	C3B78_04380	380
A0A2M6V719	Oxidoreductase	Bacteria	NA-Bacteria	Proteobacteria	Betaproteobacteria	Burkholderiales	Comamonadaceae	Limnohabitans	Limnohabitans sp. G3-2.	Limnohabitans sp. G3-2	1100711	B9Z31_09860	379
A0A2M6VJG0	Oxidoreductase	Bacteria	NA-Bacteria	Proteobacteria	Betaproteobacteria	Burkholderiales	Comamonadaceae	Limnohabitans	Limnohabitans sp. B9-3.	Limnohabitans sp. B9-3	1100707	B9Z42_00315	379
A0A2M7EMB7	Oxidoreductase	Bacteria	NA-Bacteria	Proteobacteria	Alphaproteobacteria	Rhodobacterales	Rhodobacteraceae	unclassified Rhodobacteraceae	Rhodobacteraceae bacterium CG17_big_fil_post_rev_8_21_14_2_50_65_11.	Rhodobacteraceae bacterium CG17_big_fil_post_rev_8	1974083	COW55_14140	365
A0A2M7ERD2	Oxidoreductase	Bacteria	NA-Bacteria	Proteobacteria	Alphaproteobacteria	Rhodobacterales	Rhodobacteraceae	unclassified Rhodobacteraceae	Rhodobacteraceae bacterium CG17_big_fil_post_rev_8_21_14_2_50_65_11.	Rhodobacteraceae bacterium CG17_big_fil_post_rev_8	1974083	COW55_07010	365
A0A2M8MX05	Oxidoreductase	Bacteria	NA-Bacteria	Proteobacteria	Alphaproteobacteria	Rhodobacterales	Rhodobacteraceae	Pseudorhodobacter	Pseudorhodobacter sp. MZDSW-24AT.	Pseudorhodobacter sp. MZDSW-24AT	2052957	CUR21_14845	372
A0A2M8Q9T5	Gfo/Idh/MocA family oxidoreductase	Bacteria	Terrabacteria group	Chloroflexi	Candidatus Thermofonsia	Candidatus Thermofonsia Clade	NA	NA	Candidatus Thermofonsia Clade 3 bacterium.	Candidatus Thermofonsia Clade 3 bacterium	2364212	CUN48_13140	407
A0A2M8WKG4	Putative dehydrogenase	Bacteria	NA-Bacteria	Proteobacteria	Alphaproteobacteria	Rhodobacterales	Rhodobacteraceae	Yoonia	Yoonia maricola.	Yoonia maricola	420999	BC777_0249	365
A0A2M9NUS8	Gfo/Idh/MocA family oxidoreductase	Bacteria	Terrabacteria group	Firmicutes	Bacilli	Bacillales	Bacillaceae	Bacillus	Bacillus sp. mrc49.	Bacillus sp. mrc49	2054913	CVN76_18960	410
A0A2N0XWI5	Oxidoreductase	Bacteria	NA-Bacteria	Proteobacteria	Gammaproteobacteria	Vibrionales	Vibrionaceae	Vibrio	Vibrio sp. vnigr-6D03.	Vibrio sp. vnigr-6D03	2058088	CW749_07510	369
A0A2N3EG32	Oxidoreductase	Bacteria	NA-Bacteria	Proteobacteria	Alphaproteobacteria	unclassified Alphaproteobacter	NA	NA	Alphaproteobacteria bacterium HGW-Alphaproteobacteria-11.	Alphaproteobacteria bacterium HGW-Alphaproteobacte	2013657	CVT72_04585	351
A0A2N4Y9V4	Oxidoreductase	Bacteria	NA-Bacteria	Proteobacteria	Alphaproteobacteria	Hyphomicrobiales	Rhizobiaceae	Rhizobium/Agrobacterium group	Rhizobium sp. TH135.	Rhizobium sp. TH135	2067451	C0V73_04240	371
A0A2N7GE23	Oxidoreductase	Bacteria	NA-Bacteria	Proteobacteria	Gammaproteobacteria	Vibrionales	Vibrionaceae	Vibrio	Vibrio sp. 10N.261.55.A7.	Vibrio sp. 10N.261.55.A7	1880851	BCU12_00430	373
A0A2N7LBC8	Oxidoreductase	Bacteria	NA-Bacteria	Proteobacteria	Gammaproteobacteria	Vibrionales	Vibrionaceae	Enterovibrio	Enterovibrio norvegicus.	Enterovibrio norvegicus	188144	BCT23_15685	377
A0A2N7WDC9	GFO_IDH_MocA_C domain-containing protein	Bacteria	NA-Bacteria	Proteobacteria	Betaproteobacteria	Burkholderiales	Burkholderiaceae	Paraburkholderia	Paraburkholderia rhynchosiae.	Paraburkholderia rhynchosiae	487049	C0Z16_24625	161
A0A2P2EAE5	Scyllo-inositol 2-dehydrogenase (NAD(+))	Bacteria	NA-Bacteria	Proteobacteria	Alphaproteobacteria	Alphaproteobacteria incertae s	NA	Candidatus Phycosocius	Candidatus Phycosocius bacilliformis.	Candidatus Phycosocius bacilliformis	1445552	PbB2_01680	363
A0A2P6G3E1	Oxidoreductase	Bacteria	NA-Bacteria	Proteobacteria	Alphaproteobacteria	Rhodobacterales	Rhodobacteraceae	unclassified Rhodobacteraceae	Rhodobacteraceae bacterium.	Rhodobacteraceae bacterium	1904441	CML47_00630	363
A0A2P6G6R7	Oxidoreductase	Bacteria	NA-Bacteria	Proteobacteria	Alphaproteobacteria	Rhodobacterales	unclassified Rhodobactera	NA	Rhodobacterales bacterium.	Rhodobacterales bacterium	1948890	CML70_12670	362
A0A2P6G968	Oxidoreductase	Bacteria	NA-Bacteria	Proteobacteria	Alphaproteobacteria	Rhodobacterales	unclassified Rhodobactera	NA	Rhodobacterales bacterium.	Rhodobacterales bacterium	1948890	CML70_10875	362
A0A2P6GED8	Oxidoreductase	Bacteria	NA-Bacteria	Proteobacteria	Alphaproteobacteria	Rhodobacterales	unclassified Rhodobactera	NA	Rhodobacterales bacterium.	Rhodobacterales bacterium	1948890	CML70_07985	362
A0A2P6GJ85	Oxidoreductase	Bacteria	NA-Bacteria	Proteobacteria	Alphaproteobacteria	Rhodobacterales	Rhodobacteraceae	unclassified Rhodobacteraceae	Rhodobacteraceae bacterium.	Rhodobacteraceae bacterium	1904441	CML49_00215	363
A0A2P7QSV5	Oxidoreductase	Bacteria	NA-Bacteria	Proteobacteria	Alphaproteobacteria	Sphingomonadales	Sphingomonadaceae	Sphingomonas	Sphingomonas deserti.	Sphingomonas deserti	2116704	C7I55_11810	358
A0A2P8F9U2	Putative dehydrogenase	Bacteria	NA-Bacteria	Proteobacteria	Alphaproteobacteria	Rhodobacterales	Roseobacteraceae	Shimia	Shimia abyssi.	Shimia abyssi	1662395	CLV88_11019	362
A0A2P8NEC1	Oxidoreductase	Bacteria	NA-Bacteria	Proteobacteria	Alphaproteobacteria	Hyphomicrobiales	Phyllobacteriaceae	Nitratireductor	Nitratireductor sp. StC3.	Nitratireductor sp. StC3	2126741	C7T96_13365	358
A0A2P9AIK8	Putative Oxidoreductase	Bacteria	NA-Bacteria	Proteobacteria	Alphaproteobacteria	Hyphomicrobiales	Phyllobacteriaceae	Mesorhizobium	Mesorhizobium delmotii.	Mesorhizobium delmotii	1631247	BQ8482_180204	374
A0A2R7JYU9	Oxidoreductase	Bacteria	NA-Bacteria	Proteobacteria	Alphaproteobacteria	Sphingomonadales	Sphingomonadaceae	Sphingomonas	Sphingomonas sp. HMWF008.	Sphingomonas sp. HMWF008	2056845	DBR17_01460	358
A0A2R8A9F8	Scyllo-inositol 2-dehydrogenase (NAD(+))	Bacteria	NA-Bacteria	Proteobacteria	Alphaproteobacteria	Rhodobacterales	Rhodobacteraceae	Pontivivens	Pontivivens insulae.	Pontivivens insulae	1639689	POI8812_01174	369
A0A2R8BYL1	Inositol 2-dehydrogenase/D-chiro-inositol 3-dehydrogenase	Bacteria	NA-Bacteria	Proteobacteria	Alphaproteobacteria	Rhodobacterales	Roseobacteraceae	Palleronia	Palleronia abyssalis.	Palleronia abyssalis	1501240	PAA8504_03118	364
A0A2S3UK52	Putative dehydrogenase	Bacteria	NA-Bacteria	Proteobacteria	Alphaproteobacteria	Hyphomicrobiales	Stappiaceae	Roseibium	Roseibium marinum.	Roseibium marinum	281252	CLV41_11845	374
A0A2S5JHD6	Putative dehydrogenase	Bacteria	NA-Bacteria	Proteobacteria	Alphaproteobacteria	Rhodobacterales	Rhodobacteraceae	Albidovulum	Albidovulum inexpectatum.	Albidovulum inexpectatum	196587	LV82_01657	363
A0A2S6SUV0	Inositol 2-dehydrogenase	Bacteria	NA-Bacteria	Proteobacteria	Alphaproteobacteria	unclassified Alphaproteobacter	NA	NA	Alphaproteobacteria bacterium MarineAlpha5_Bin5.	Alphaproteobacteria bacterium MarineAlpha5_Bin5	2013080	CFH15_00152	362
A0A2S7JHB0	Oxidoreductase	Bacteria	NA-Bacteria	Proteobacteria	Betaproteobacteria	Burkholderiales	Comamonadaceae	Limnohabitans	Limnohabitans sp. TS-CS-82.	Limnohabitans sp. TS-CS-82	2094193	C5F52_29430	408
A0A2S9DCX2	Oxidoreductase	Bacteria	Terrabacteria group	Actinobacteria	Actinomycetia	Micrococcales	Micrococcaceae	Arthrobacter	Arthrobacter sp. MYb23.	Arthrobacter sp. MYb23	1848603	CQ020_12570	380
A0A2S9IK20	Oxidoreductase	Bacteria	NA-Bacteria	Proteobacteria	Alphaproteobacteria	Hyphomicrobiales	Phyllobacteriaceae	Phyllobacterium	Phyllobacterium phragmitis.	Phyllobacterium phragmitis	2670329	C5748_24325	370
A0A2T0RT53	Putative dehydrogenase	Bacteria	NA-Bacteria	Proteobacteria	Alphaproteobacteria	Rhodobacterales	Roseobacteraceae	Aliiruegeria	Aliiruegeria haliotis.	Aliiruegeria haliotis	1280846	CLV78_103129	363
A0A2T0VZS5	Putative dehydrogenase	Bacteria	NA-Bacteria	Proteobacteria	Alphaproteobacteria	Rhodobacterales	Rhodobacteraceae	Yoonia	Yoonia maritima.	Yoonia maritima	1435347	CLV80_105293	372
A0A2T0WKR7	Putative dehydrogenase	Bacteria	NA-Bacteria	Proteobacteria	Alphaproteobacteria	Rhodobacterales	Roseobacteraceae	Donghicola	Donghicola tyrosinivorans.	Donghicola tyrosinivorans	1652492	CLV74_11075	380
A0A2T0X922	Putative dehydrogenase	Bacteria	NA-Bacteria	Proteobacteria	Alphaproteobacteria	Rhodobacterales	Roseobacteraceae	Hasllibacter	Hasllibacter halocynthiae.	Hasllibacter halocynthiae	595589	BCF33_1071	353
A0A2T1AH37	Putative dehydrogenase	Bacteria	NA-Bacteria	Proteobacteria	Alphaproteobacteria	Rhodobacterales	Rhodobacteraceae	Tritonibacter	Tritonibacter scottomollicae.	Tritonibacter scottomollicae	483013	CLV89_106171	368
A0A2T4YLY5	Putative dehydrogenase	Bacteria	NA-Bacteria	Proteobacteria	Alphaproteobacteria	Sphingomonadales	Sphingomonadaceae	Sphingomonas	Sphingomonas aerolata.	Sphingomonas aerolata	185951	C8J24_2617	362
A0A2T5FWZ3	Oxidoreductase	Bacteria	NA-Bacteria	Proteobacteria	Alphaproteobacteria	Sphingomonadales	Sphingomonadaceae	Sphingomonas	Sphingomonas oleivorans.	Sphingomonas oleivorans	1735121	CLG96_12720	357
A0A2T5GIZ3	Putative dehydrogenase	Bacteria	NA-Bacteria	Proteobacteria	Alphaproteobacteria	Sphingomonadales	Sphingomonadaceae	Sphingomonas	Sphingomonas aurantiaca.	Sphingomonas aurantiaca	185949	C8J26_3024	374
A0A2T5GQW7	Putative dehydrogenase	Bacteria	NA-Bacteria	Proteobacteria	Alphaproteobacteria	Sphingomonadales	Sphingomonadaceae	Sphingomonas	Sphingomonas sp. PP-CE-3G-477.	Sphingomonas sp. PP-CE-3G-477	2135660	C8J45_109114	350
A0A2T5U2V3	Putative dehydrogenase	Bacteria	NA-Bacteria	Proteobacteria	Alphaproteobacteria	Sphingomonadales	Sphingomonadaceae	Sphingomonas	Sphingomonas faeni.	Sphingomonas faeni	185950	C8J25_10698	353
A0A2T6AX55	Putative dehydrogenase	Bacteria	NA-Bacteria	Proteobacteria	Alphaproteobacteria	Rhodobacterales	Rhodobacteraceae	Allosediminivita	Allosediminivita pacifica.	Allosediminivita pacifica	1267769	C8N44_10983	369
A0A2T6BFL1	Putative dehydrogenase	Bacteria	NA-Bacteria	Proteobacteria	Alphaproteobacteria	Rhodobacterales	Roseobacteraceae	Litoreibacter	Litoreibacter ponti.	Litoreibacter ponti	1510457	C8N43_3658	363
A0A2T6KQT4	Putative dehydrogenase	Bacteria	NA-Bacteria	Proteobacteria	Alphaproteobacteria	Rhodobacterales	Rhodobacteraceae	Yoonia	Yoonia sediminilitoris.	Yoonia sediminilitoris	1286148	C8N45_101502	351
A0A2T6M726	Putative dehydrogenase	Bacteria	NA-Bacteria	Proteobacteria	Alphaproteobacteria	Sphingomonadales	Sphingomonadaceae	Novosphingobium	Novosphingobium sp. GV027.	Novosphingobium sp. GV027	2135689	C8K10_104382	362
A0A2T7H969	Oxidoreductase	Bacteria	NA-Bacteria	Proteobacteria	Alphaproteobacteria	Hyphomicrobiales	Stappiaceae	Labrenzia	Labrenzia sp. 011.	Labrenzia sp. 011	2171494	DCO57_18585	374
A0A2T7UHW9	Oxidoreductase	Bacteria	NA-Bacteria	Proteobacteria	Betaproteobacteria	Burkholderiales	Comamonadaceae	Limnohabitans	Limnohabitans planktonicus II-D5.	Limnohabitans planktonicus II-D5	1293045	H663_002170	383
A0A2T9JQN6	Oxidoreductase	Bacteria	NA-Bacteria	Proteobacteria	Alphaproteobacteria	Caulobacterales	Caulobacteraceae	Caulobacter	Caulobacter radicis.	Caulobacter radicis	2172650	DDF65_06160	360
A0A2T9JXJ6	Oxidoreductase	Bacteria	NA-Bacteria	Proteobacteria	Alphaproteobacteria	Caulobacterales	Caulobacteraceae	Caulobacter	Caulobacter radicis.	Caulobacter radicis	2172650	DDF62_14470	360
A0A2U0SJP7	Oxidoreductase	Bacteria	NA-Bacteria	Proteobacteria	Alphaproteobacteria	Sphingomonadales	Sphingomonadaceae	Sphingomonas	Sphingomonas pokkalii.	Sphingomonas pokkalii	2175090	DD559_15665	363
A0A2U8HJM8	Oxidoreductase	Bacteria	NA-Bacteria	Proteobacteria	Alphaproteobacteria	Rhodobacterales	Roseobacteraceae	Yangia	Yangia pacifica.	Yangia pacifica	311180	CEW88_15960	380
A0A2V1P6F8	Oxidoreductase	Bacteria	NA-Bacteria	Proteobacteria	Alphaproteobacteria	Rhodobacterales	Roseobacteraceae	Salibaculum	Salibaculum griseiflavum.	Salibaculum griseiflavum	1914409	DFK10_06280	360
A0A2V2LAL8	Oxidoreductase	Bacteria	NA-Bacteria	Proteobacteria	Alphaproteobacteria	Rhodobacterales	Rhodobacteraceae	Meridianimarinicoccus	Meridianimarinicoccus roseus.	Meridianimarinicoccus roseus	2072018	DKT77_11925	373
A0A2W4SF32	Oxidoreductase	Bacteria	NA-Bacteria	Proteobacteria	Alphaproteobacteria	unclassified Alphaproteobacter	NA	NA	Alphaproteobacteria bacterium.	Alphaproteobacteria bacterium	1913988	DCF31_07430	355
A0A2W4YUP7	Oxidoreductase	Bacteria	NA-Bacteria	Proteobacteria	Alphaproteobacteria	unclassified Alphaproteobacter	NA	NA	Alphaproteobacteria bacterium.	Alphaproteobacteria bacterium	1913988	DCF16_13895	362
A0A2W4Z619	Oxidoreductase	Bacteria	NA-Bacteria	Proteobacteria	Alphaproteobacteria	Sphingomonadales	Sphingomonadaceae	Sphingomonas	Sphingomonas taxi.	Sphingomonas taxi	1549858	DI640_03680	362
A0A2W5NN75	Oxidoreductase	Bacteria	NA-Bacteria	Proteobacteria	Alphaproteobacteria	Sphingomonadales	Sphingomonadaceae	Novosphingobium	Novosphingobium pentaromativorans.	Novosphingobium pentaromativorans	205844	DI555_11065	358
A0A2W5NXY8	Oxidoreductase	Bacteria	NA-Bacteria	Proteobacteria	Alphaproteobacteria	Sphingomonadales	Sphingomonadaceae	Sphingomonas	Sphingomonas taxi.	Sphingomonas taxi	1549858	DI544_14300	358
A0A2W6VM34	Oxidoreductase	Bacteria	NA-Bacteria	Proteobacteria	Alphaproteobacteria	Sphingomonadales	Sphingomonadaceae	Sphingomonas	Sphingomonas sp.	Sphingomonas sp.	28214	DI568_05630	359
A0A2W7NAG5	Putative dehydrogenase	Bacteria	NA-Bacteria	Proteobacteria	Alphaproteobacteria	Rhodobacterales	Roseobacteraceae	Hwanghaeicola	Hwanghaeicola aestuarii.	Hwanghaeicola aestuarii	568105	LX81_01620	360
A0A2W7S5E4	GFO_IDH_MocA_C domain-containing protein	Bacteria	NA-Bacteria	Proteobacteria	Alphaproteobacteria	Rhodobacterales	Rhodobacteraceae	Roseinatronobacter	Roseinatronobacter thiooxidans.	Roseinatronobacter thiooxidans	121821	LY56_01737	185
A0A2Y9B0D8	Predicted dehydrogenase	Bacteria	NA-Bacteria	Proteobacteria	Alphaproteobacteria	Rhodobacterales	Roseobacteraceae	Jannaschia	Jannaschia seohaensis.	Jannaschia seohaensis	475081	None	364
A0A2Z2NV20	Scyllo-inositol 2-dehydrogenase (NAD(+))	Bacteria	NA-Bacteria	Proteobacteria	Gammaproteobacteria	Chromatiales	Granulosicoccaceae	Granulosicoccus	Granulosicoccus antarcticus IMCC3135.	Granulosicoccus antarcticus IMCC3135	1192854	IMCC3135_21390	369
A0A2Z4K3U3	Oxidoreductase	Bacteria	NA-Bacteria	Proteobacteria	Alphaproteobacteria	Sphingomonadales	Erythrobacteraceae	Erythrobacter/Porphyrobacter group	Erythrobacter sp. KY5.	Erythrobacter sp. KY5	2011159	CD351_15125	359
A0A2Z4PSS2	Oxidoreductase	Bacteria	NA-Bacteria	Proteobacteria	Gammaproteobacteria	Oceanospirillales	Oceanospirillaceae	Marinomonas	Marinomonas primoryensis.	Marinomonas primoryensis	178399	A8139_12020	372
A0A2Z4UQ93	Scyllo-inositol 2-dehydrogenase (NAD(+))	Bacteria	NA-Bacteria	Proteobacteria	Alphaproteobacteria	Hyphomicrobiales	Rhodobiaceae	unclassified Rhodobiaceae	Rhodobiaceae bacterium.	Rhodobiaceae bacterium	2026785	RHODOSMS8_03780	355
A0A314W965	Oxidoreductase	Bacteria	NA-Bacteria	Proteobacteria	Alphaproteobacteria	Rhodobacterales	Rhodobacteraceae	unclassified Rhodobacteraceae	Rhodobacteraceae bacterium.	Rhodobacteraceae bacterium	1904441	CML38_10965	363
A0A315AJ23	Oxidoreductase	Bacteria	NA-Bacteria	Proteobacteria	Betaproteobacteria	Burkholderiales	Comamonadaceae	Limnohabitans	Limnohabitans sp. T6-5.	Limnohabitans sp. T6-5	1100724	B9Z51_07440	384
A0A315BJK5	Oxidoreductase	Bacteria	NA-Bacteria	Proteobacteria	Betaproteobacteria	Burkholderiales	Comamonadaceae	Limnohabitans	Limnohabitans sp. MMS-10A-192.	Limnohabitans sp. MMS-10A-192	1835769	B9Z43_03230	382
A0A315C1F5	Oxidoreductase	Bacteria	NA-Bacteria	Proteobacteria	Betaproteobacteria	Burkholderiales	Comamonadaceae	Limnohabitans	Limnohabitans sp. MMS-10A-160.	Limnohabitans sp. MMS-10A-160	1835766	B9Z38_05565	382
A0A315C9R2	Oxidoreductase	Bacteria	NA-Bacteria	Proteobacteria	Betaproteobacteria	Burkholderiales	Comamonadaceae	Limnohabitans	Limnohabitans sp. Jir72.	Limnohabitans sp. Jir72	1977909	B9Z52_12730	383
A0A315EVC7	Oxidoreductase	Bacteria	NA-Bacteria	Proteobacteria	Betaproteobacteria	Burkholderiales	Comamonadaceae	Limnohabitans	Limnohabitans sp. 2KL-1.	Limnohabitans sp. 2KL-1	1100699	B9Z47_17880	381
A0A316A125	Predicted dehydrogenase	Bacteria	Terrabacteria group	Firmicutes	Clostridia	Eubacteriales	Lachnospiraceae	Faecalicatena	Faecalicatena contorta.	Faecalicatena contorta	39482	None	404
A0A316GMT9	Putative dehydrogenase	Bacteria	NA-Bacteria	Proteobacteria	Alphaproteobacteria	Rhodobacterales	Roseobacteraceae	Roseicyclus	Roseicyclus mahoneyensis.	Roseicyclus mahoneyensis	164332	C7455_101507	361
A0A316H578	Putative dehydrogenase	Bacteria	NA-Bacteria	Proteobacteria	Alphaproteobacteria	Hyphomicrobiales	Phyllobacteriaceae	Aminobacter	Aminobacter sp. AP02.	Aminobacter sp. AP02	2135737	C8K44_104256	369
A0A316JVA9	Oxidoreductase	Bacteria	NA-Bacteria	Proteobacteria	Alphaproteobacteria	Sphingomonadales	Erythrobacteraceae	Altererythrobacter	Altererythrobacter sp. XM-24bin4.	Altererythrobacter sp. XM-24bin4	2133952	DCO98_04325	363
A0A316KPZ6	Oxidoreductase	Bacteria	NA-Bacteria	Proteobacteria	Alphaproteobacteria	Rhodobacterales	Roseobacteraceae	Marivita	Marivita sp. XM-24bin2.	Marivita sp. XM-24bin2	2133951	DCO97_08080	363
A0A317C6R4	Oxidoreductase	Bacteria	NA-Bacteria	Proteobacteria	Gammaproteobacteria	Thiotrichales	Thiotrichaceae	Leucothrix	Leucothrix pacifica.	Leucothrix pacifica	1247513	DKW60_16955	375
A0A317CLG5	Oxidoreductase	Bacteria	NA-Bacteria	Proteobacteria	Gammaproteobacteria	Thiotrichales	Thiotrichaceae	Leucothrix	Leucothrix arctica.	Leucothrix arctica	1481894	DKT75_01260	374
A0A318BH54	Oxidoreductase	Bacteria	NA-Bacteria	Proteobacteria	Alphaproteobacteria	Caulobacterales	Caulobacteraceae	Caulobacter	Caulobacter sp. D5.	Caulobacter sp. D5	357400	DMC18_02775	366
A0A318V3J4	Putative dehydrogenase	Bacteria	NA-Bacteria	Proteobacteria	Gammaproteobacteria	Oceanospirillales	Oceanospirillaceae	Marinomonas	Marinomonas alcarazii.	Marinomonas alcarazii	491949	DFP75_103176	403
A0A323U8L0	Gfo/Idh/MocA family oxidoreductase	Bacteria	Terrabacteria group	Deinococcus-Thermus	Deinococci	Thermales	Thermaceae	Meiothermus	Meiothermus sp. Pnk-1.	Meiothermus sp. Pnk-1	873128	DNA98_08530	404
A0A329EW05	Oxidoreductase	Bacteria	Terrabacteria group	Firmicutes	Bacilli	Bacillales	Bacillaceae	Priestia	Priestia endophytica.	Priestia endophytica	135735	A4R27_00165	401
A0A344W9K6	Oxidoreductase	Bacteria	NA-Bacteria	Proteobacteria	Gammaproteobacteria	Gammaproteobacteria incertae s	NA	Candidatus Thioglobus	Candidatus Thioglobus sp. NP1.	Candidatus Thioglobus sp. NP1	2508687	CRN91_05355	362
A0A345QDG0	Oxidoreductase	Bacteria	NA-Bacteria	Proteobacteria	Alphaproteobacteria	Rhodobacterales	Roseobacteraceae	Sulfitobacter	Sulfitobacter sp. SK011.	Sulfitobacter sp. SK011	1389004	C1J02_16460	370
A0A345QK26	Oxidoreductase	Bacteria	NA-Bacteria	Proteobacteria	Alphaproteobacteria	Rhodobacterales	Roseobacteraceae	Sulfitobacter	Sulfitobacter sp. SK012.	Sulfitobacter sp. SK012	1389005	C1J03_06200	366
A0A346SN58	Gfo/Idh/MocA family oxidoreductase	Bacteria	NA-Bacteria	Proteobacteria	Alphaproteobacteria	Rhodobacterales	Roseobacteraceae	Ruegeria	Ruegeria sp. AD91A.	Ruegeria sp. AD91A	2293862	D1823_19065	365
A0A348MNZ3	Oxidoreductase	Bacteria	NA-Bacteria	Proteobacteria	Alphaproteobacteria	Rhodobacterales	Rhodobacteraceae	Rhodobacter	Rhodobacter sp.	Rhodobacter sp.	1062	DCR25_01610	372
A0A348ZI39	Gfo/Idh/MocA family oxidoreductase	Bacteria	NA-Bacteria	Proteobacteria	Gammaproteobacteria	unclassified Gammaproteobacter	NA	NA	Gammaproteobacteria bacterium.	Gammaproteobacteria bacterium	1913989	None	400
A0A349J402	Oxidoreductase	Bacteria	NA-Bacteria	Proteobacteria	Alphaproteobacteria	Hyphomicrobiales	Rhodobiaceae	unclassified Rhodobiaceae	Rhodobiaceae bacterium.	Rhodobiaceae bacterium	2026785	DCS39_04600	354
A0A349S9U6	Gfo/Idh/MocA family oxidoreductase	Bacteria	NA-Bacteria	Proteobacteria	Gammaproteobacteria	unclassified Gammaproteobacter	NA	NA	Gammaproteobacteria bacterium.	Gammaproteobacteria bacterium	1913989	DCS16_02340	421
A0A349TDZ3	Oxidoreductase	Bacteria	NA-Bacteria	Proteobacteria	Alphaproteobacteria	Sphingomonadales	Erythrobacteraceae	Erythrobacter	Erythrobacter sp.	Erythrobacter sp.	1042	DCS24_06630	363
A0A351GPB9	Oxidoreductase	Bacteria	NA-Bacteria	Proteobacteria	Alphaproteobacteria	Rhodobacterales	Rhodobacteraceae	unclassified Rhodobacteraceae	Rhodobacteraceae bacterium.	Rhodobacteraceae bacterium	1904441	DCY34_06935	363
A0A351Q3R7	Gfo/Idh/MocA family oxidoreductase	Bacteria	NA-Bacteria	Proteobacteria	Gammaproteobacteria	Cellvibrionales	Porticoccaceae	unclassified Porticoccaceae	Porticoccaceae bacterium.	Porticoccaceae bacterium	2026782	DCW94_01900	403
A0A352W1D5	Gfo/Idh/MocA family oxidoreductase	Bacteria	NA-Bacteria	Spirochaetes	Spirochaetia	unclassified Spirochaetia	NA	NA	Spirochaetia bacterium.	Spirochaetia bacterium	2053615	DC049_14110	364
A0A354TS74	Gfo/Idh/MocA family oxidoreductase	Bacteria	NA-Bacteria	Proteobacteria	Gammaproteobacteria	unclassified Gammaproteobacter	NA	NA	Gammaproteobacteria bacterium.	Gammaproteobacteria bacterium	1913989	DDZ21_12600	400
A0A355DG48	Oxidoreductase	Bacteria	Terrabacteria group	Actinobacteria	Acidimicrobiia	Acidimicrobiales	Acidimicrobiaceae	unclassified Acidimicrobiaceae	Acidimicrobiaceae bacterium.	Acidimicrobiaceae bacterium	2024894	DDZ64_10275	362
A0A355QDS7	Oxidoreductase	Bacteria	NA-Bacteria	Proteobacteria	Deltaproteobacteria	unclassified Deltaproteobacter	NA	NA	Deltaproteobacteria bacterium.	Deltaproteobacteria bacterium	2026735	DDZ97_16725	379
A0A355T8I7	Oxidoreductase	Bacteria	NA-Bacteria	Proteobacteria	Alphaproteobacteria	Hyphomicrobiales	Rhodobiaceae	unclassified Rhodobiaceae	Rhodobiaceae bacterium.	Rhodobiaceae bacterium	2026785	DD437_14435	355
A0A356NYB1	Oxidoreductase	Bacteria	NA-Bacteria	Proteobacteria	Alphaproteobacteria	unclassified Alphaproteobacter	NA	NA	Alphaproteobacteria bacterium.	Alphaproteobacteria bacterium	1913988	None	364
A0A356SEV3	Gfo/Idh/MocA family oxidoreductase	Bacteria	NA-Bacteria	Proteobacteria	Gammaproteobacteria	Cellvibrionales	Halieaceae	unclassified Halieaceae	Halieaceae bacterium.	Halieaceae bacterium	2026743	DD655_06075	433
A0A356WHD6	Oxidoreductase	Bacteria	Terrabacteria group	Actinobacteria	Acidimicrobiia	Acidimicrobiales	Acidimicrobiaceae	Acidimicrobium	Acidimicrobium sp.	Acidimicrobium sp.	1872112	DD711_05375	361
A0A357FIN8	Oxidoreductase	Bacteria	NA-Bacteria	Proteobacteria	Alphaproteobacteria	Rhodobacterales	Rhodobacteraceae	unclassified Rhodobacteraceae	Rhodobacteraceae bacterium.	Rhodobacteraceae bacterium	1904441	DEA94_11670	363
A0A357LND1	Oxidoreductase	Bacteria	NA-Bacteria	Proteobacteria	Alphaproteobacteria	Rhodobacterales	Rhodobacteraceae	unclassified Rhodobacteraceae	Rhodobacteraceae bacterium.	Rhodobacteraceae bacterium	1904441	DEA75_09895	363
A0A358XWW7	Gfo/Idh/MocA family oxidoreductase	Bacteria	NA-Bacteria	Proteobacteria	Gammaproteobacteria	unclassified Gammaproteobacter	NA	NA	Gammaproteobacteria bacterium.	Gammaproteobacteria bacterium	1913989	DEF79_04615	397
A0A359EYG6	Oxidoreductase	Bacteria	Terrabacteria group	Actinobacteria	Acidimicrobiia	Acidimicrobiales	Acidimicrobiaceae	unclassified Acidimicrobiaceae	Acidimicrobiaceae bacterium.	Acidimicrobiaceae bacterium	2024894	DEG43_00720	362
A0A365CXL7	Gfo/Idh/MocA family oxidoreductase	Bacteria	Terrabacteria group	Actinobacteria	Actinomycetia	Micrococcales	Micrococcaceae	Pseudarthrobacter	Pseudarthrobacter sp. AG30.	Pseudarthrobacter sp. AG30	2249742	DC347_18340	380
A0A366D084	Putative dehydrogenase	Bacteria	NA-Bacteria	Proteobacteria	Gammaproteobacteria	Oceanospirillales	Oceanospirillaceae	Marinomonas	Marinomonas aquiplantarum.	Marinomonas aquiplantarum	491951	DFP76_104120	374
A0A366J4U1	Putative dehydrogenase	Bacteria	NA-Bacteria	Proteobacteria	Gammaproteobacteria	Oceanospirillales	Oceanospirillaceae	Marinomonas	Marinomonas rhizomae.	Marinomonas rhizomae	491948	DFP80_110167	403
A0A366VVM9	Gfo/Idh/MocA family oxidoreductase	Bacteria	NA-Bacteria	Proteobacteria	Alphaproteobacteria	Rhodobacterales	Roseobacteraceae	Loktanella	Loktanella sp. D2R18.	Loktanella sp. D2R18	2267230	DS901_16990	369
A0A366WWY7	Gfo/Idh/MocA family oxidoreductase	Bacteria	NA-Bacteria	Proteobacteria	Alphaproteobacteria	Rhodobacterales	Roseobacteraceae	Ruegeria	Ruegeria sp. A3M17.	Ruegeria sp. A3M17	2267229	DS906_20215	365
A0A366XNQ9	Gfo/Idh/MocA family oxidoreductase	Bacteria	Terrabacteria group	Firmicutes	Bacilli	Bacillales	Bacillaceae	Bacillus	Bacillus taeanensis.	Bacillus taeanensis	273032	DS031_22460	405
A0A368EA09	Gfo/Idh/MocA family oxidoreductase	Bacteria	NA-Bacteria	Proteobacteria	Alphaproteobacteria	Rhodobacterales	Rhodobacteraceae	unclassified Rhodobacteraceae	Rhodobacteraceae bacterium.	Rhodobacteraceae bacterium	1904441	DBW66_04650	361
A0A368EAG7	Gfo/Idh/MocA family oxidoreductase	Bacteria	NA-Bacteria	Proteobacteria	Alphaproteobacteria	Alphaproteobacteria incertae s	NA	NA	SAR116 cluster bacterium.	SAR116 cluster bacterium	2024888	DBW68_00325	363
A0A368K3B0	Gfo/Idh/MocA family oxidoreductase	Bacteria	NA-Bacteria	Proteobacteria	Alphaproteobacteria	Hyphomicrobiales	Phyllobacteriaceae	Phyllobacterium	Phyllobacterium salinisoli.	Phyllobacterium salinisoli	1899321	DUT91_15445	370
A0A369R035	Gfo/Idh/MocA family oxidoreductase	Bacteria	NA-Bacteria	Proteobacteria	Alphaproteobacteria	Rhodobacterales	Rhodobacteraceae	Rhodovulum	Rhodovulum sp. 12E13.	Rhodovulum sp. 12E13	2203891	DLJ49_11430	385
A0A370K082	Gfo/Idh/MocA family oxidoreductase	Bacteria	Terrabacteria group	Deinococcus-Thermus	Deinococci	Thermales	Thermaceae	Meiothermus	Meiothermus sp. QL-1.	Meiothermus sp. QL-1	2058095	DV704_03805	405
A0A370U6W3	Gfo/Idh/MocA family oxidoreductase	Bacteria	NA-Bacteria	Proteobacteria	Gammaproteobacteria	Oceanospirillales	Oceanospirillaceae	Marinomonas	Marinomonas piezotolerans.	Marinomonas piezotolerans	2213058	DN730_14385	374
A0A371B2I3	Gfo/Idh/MocA family oxidoreductase	Bacteria	NA-Bacteria	Proteobacteria	Alphaproteobacteria	Sphingomonadales	Sphingomonadaceae	Sphingorhabdus	Sphingorhabdus pulchriflava.	Sphingorhabdus pulchriflava	2292257	DXH95_14215	363
A0A372ID07	Gfo/Idh/MocA family oxidoreductase	Bacteria	NA-Bacteria	Proteobacteria	Alphaproteobacteria	Rhodobacterales	Rhodobacteraceae	unclassified Rhodobacteraceae	Rhodobacteraceae bacterium W635.	Rhodobacteraceae bacterium W635	2303578	DZD18_11120	370
A0A378ZX90	Oxidoreductase family| NAD-binding Rossmann fold	Bacteria	NA-Bacteria	Proteobacteria	Alphaproteobacteria	Hyphomicrobiales	Stappiaceae	Pannonibacter	Pannonibacter phragmitetus.	Pannonibacter phragmitetus	121719	NCTC13350_02380	369
A0A388P5E9	Uncharacterized oxidoreductase YjhC	Bacteria	Terrabacteria group	Actinobacteria	Actinomycetia	Micrococcales	Microbacteriaceae	Clavibacter	Clavibacter sp.	Clavibacter sp.	1871044	EMGBS5_09810	368
A0A398BSP4	Gfo/Idh/MocA family oxidoreductase	Bacteria	NA-Bacteria	Proteobacteria	Alphaproteobacteria	Rhodobacterales	Rhodobacteraceae	Gemmobacter	Gemmobacter lutimaris.	Gemmobacter lutimaris	2306023	D2N39_17740	371
A0A399DTL2	Scyllo-inositol 2-dehydrogenase (NAD(+))	Bacteria	Terrabacteria group	Deinococcus-Thermus	Deinococci	Thermales	Thermaceae	Meiothermus	Meiothermus taiwanensis.	Meiothermus taiwanensis	172827	Mcate_02273	405
A0A399EIF9	Scyllo-inositol 2-dehydrogenase (NAD(+))	Bacteria	Terrabacteria group	Deinococcus-Thermus	Deinococci	Thermales	Thermaceae	Meiothermus	Meiothermus luteus.	Meiothermus luteus	2026184	Mlute_01874	405
A0A399ERF5	Scyllo-inositol 2-dehydrogenase (NAD(+))	Bacteria	Terrabacteria group	Deinococcus-Thermus	Deinococci	Thermales	Thermaceae	Calidithermus	Calidithermus terrae.	Calidithermus terrae	1408545	Mterra_01504	404
A0A399F214	Glucose--fructose oxidoreductase	Bacteria	Terrabacteria group	Deinococcus-Thermus	Deinococci	Thermales	Thermaceae	Calidithermus	Calidithermus roseus.	Calidithermus roseus	1644118	Mrose_00439	404
A0A399FCH8	Scyllo-inositol 2-dehydrogenase (NAD(+))	Bacteria	Terrabacteria group	Deinococcus-Thermus	Deinococci	Thermales	Thermaceae	Meiothermus	Meiothermus granaticius NBRC 107808.	Meiothermus granaticius NBRC 107808	1227551	Mgrana_00988	405
A0A399XRD4	Oxidoreductase	Bacteria	NA-Bacteria	Acidobacteria	unclassified Acidobacteri	NA	NA	NA	Acidobacteria bacterium.	Acidobacteria bacterium	1978231	DCC49_10825	353
A0A3A0FUP6	Oxidoreductase	Bacteria	NA-Bacteria	Proteobacteria	unclassified Proteobacter	NA	NA	NA	Proteobacteria bacterium.	Proteobacteria bacterium	1977087	DCC71_06850	351
A0A3A3DCG0	Gfo/Idh/MocA family oxidoreductase	Bacteria	NA-Bacteria	Proteobacteria	Alphaproteobacteria	Rhodobacterales	Rhodobacteraceae	Paracoccus	Paracoccus sp. JM45.	Paracoccus sp. JM45	2283626	DWB67_12715	377
A0A3A4P5M3	Gfo/Idh/MocA family oxidoreductase	Bacteria	PVC group	Candidatus Abyssubacteria	NA	NA	NA	NA	Candidatus Abyssubacteria bacterium SURF_5.	Candidatus Abyssubacteria bacterium SURF_5	2093360	C4520_03610	404
A0A3A5J198	Oxidoreductase	Bacteria	Terrabacteria group	Firmicutes	Bacilli	Bacillales	Bacillaceae	Priestia	Priestia filamentosa.	Priestia filamentosa	1402861	CJ485_22125	401
A0A3A5L972	Gfo/Idh/MocA family oxidoreductase	Bacteria	NA-Bacteria	Proteobacteria	Alphaproteobacteria	Hyphomicrobiales	Phyllobacteriaceae	Mesorhizobium	Mesorhizobium waimense.	Mesorhizobium waimense	1300307	D3227_09060	371
A0A3A8AAD1	Gfo/Idh/MocA family oxidoreductase	Bacteria	NA-Bacteria	Proteobacteria	Alphaproteobacteria	Hyphomicrobiales	Phyllobacteriaceae	Oceaniradius	Oceaniradius stylonematis.	Oceaniradius stylonematis	2184161	DEM25_005385	369
A0A3B0FMC0	Gfo/Idh/MocA family oxidoreductase	Bacteria	Terrabacteria group	Actinobacteria	Actinomycetia	Micrococcales	Micrococcaceae	Pseudarthrobacter	Pseudarthrobacter phenanthrenivorans	Pseudarthrobacter phenanthrenivorans	361575	D7Z96_04760	380
A0A3B0MPH4	1|5-anhydro-D-fructose reductase	Bacteria	NA-Bacteria	Proteobacteria	Alphaproteobacteria	Rhodobacterales	Rhodobacteraceae	Roseibaca	Roseibaca ekhonensis.	Roseibaca ekhonensis	254356	ROE7235_02662	369
A0A3B8QSH0	Oxidoreductase	Bacteria	NA-Bacteria	Proteobacteria	Alphaproteobacteria	Rhodobacterales	Rhodobacteraceae	unclassified Rhodobacteraceae	Rhodobacteraceae bacterium.	Rhodobacteraceae bacterium	1904441	DCE52_14670	374
A0A3B8YX99	Oxidoreductase	Bacteria	NA-Bacteria	Proteobacteria	Deltaproteobacteria	unclassified Deltaproteobacter	NA	NA	Deltaproteobacteria bacterium.	Deltaproteobacteria bacterium	2026735	DCG06_09875	355
A0A3B9VMT2	Oxidoreductase	Bacteria	Terrabacteria group	Actinobacteria	Actinomycetia	unclassified Actinomycetia	NA	NA	Actinomycetia bacterium.	Actinomycetia bacterium	1883427	DCL05_05360	368
A0A3B9WMS5	Oxidoreductase	Bacteria	Terrabacteria group	Actinobacteria	Acidimicrobiia	Acidimicrobiales	Acidimicrobiaceae	Acidimicrobium	Acidimicrobium sp.	Acidimicrobium sp.	1872112	DCL10_05135	348
A0A3B9X3Z0	Gfo/Idh/MocA family oxidoreductase	Bacteria	NA-Bacteria	Proteobacteria	Gammaproteobacteria	unclassified Gammaproteobacter	NA	NA	Gammaproteobacteria bacterium.	Gammaproteobacteria bacterium	1913989	DCL66_09500	408
A0A3C0CMQ8	Gfo/Idh/MocA family oxidoreductase	Bacteria	NA-Bacteria	Proteobacteria	Gammaproteobacteria	unclassified Gammaproteobacter	NA	NA	Gammaproteobacteria bacterium.	Gammaproteobacteria bacterium	1913989	DCL88_02125	402
A0A3C0HRF3	Oxidoreductase	Bacteria	Terrabacteria group	Actinobacteria	Acidimicrobiia	Acidimicrobiales	Acidimicrobiaceae	unclassified Acidimicrobiaceae	Acidimicrobiaceae bacterium.	Acidimicrobiaceae bacterium	2024894	DCM13_09155	355
A0A3C0KY16	Oxidoreductase	Bacteria	NA-Bacteria	Proteobacteria	Gammaproteobacteria	unclassified Gammaproteobacter	NA	NA	Gammaproteobacteria bacterium.	Gammaproteobacteria bacterium	1913989	DCL32_02910	367
A0A3C0P8H9	Gfo/Idh/MocA family oxidoreductase	Bacteria	NA-Bacteria	Proteobacteria	Gammaproteobacteria	unclassified Gammaproteobacter	NA	NA	Gammaproteobacteria bacterium.	Gammaproteobacteria bacterium	1913989	DCM64_08150	407
A0A3C0PKK6	Oxidoreductase	Bacteria	NA-Bacteria	Proteobacteria	Alphaproteobacteria	Rhodobacterales	Rhodobacteraceae	unclassified Rhodobacteraceae	Rhodobacteraceae bacterium.	Rhodobacteraceae bacterium	1904441	DCM25_02205	361
A0A3C0SY59	Gfo/Idh/MocA family oxidoreductase	Bacteria	NA-Bacteria	Spirochaetes	Spirochaetia	Spirochaetales	Spirochaetaceae	Spirochaeta	Spirochaeta sp.	Spirochaeta sp.	28185	DCO79_06300	404
A0A3C1B9S4	Oxidoreductase	Bacteria	NA-Bacteria	Proteobacteria	Alphaproteobacteria	Rhodobacterales	Rhodobacteraceae	unclassified Rhodobacteraceae	Rhodobacteraceae bacterium.	Rhodobacteraceae bacterium	1904441	DCM70_10550	363
A0A3C1VVE5	Gfo/Idh/MocA family oxidoreductase	Bacteria	NA-Bacteria	Proteobacteria	Gammaproteobacteria	unclassified Gammaproteobacter	NA	NA	Gammaproteobacteria bacterium.	Gammaproteobacteria bacterium	1913989	DCR00_09770	410
A0A3C2B663	Oxidoreductase	Bacteria	Terrabacteria group	Actinobacteria	Acidimicrobiia	Acidimicrobiales	Acidimicrobiaceae	unclassified Acidimicrobiaceae	Acidimicrobiaceae bacterium.	Acidimicrobiaceae bacterium	2024894	DCR14_15310	364
A0A3C2CMB3	Oxidoreductase	Bacteria	Terrabacteria group	Actinobacteria	Acidimicrobiia	Acidimicrobiales	Acidimicrobiaceae	unclassified Acidimicrobiaceae	Acidimicrobiaceae bacterium.	Acidimicrobiaceae bacterium	2024894	DCQ88_06520	362
A0A3D0HIW1	Oxidoreductase	Bacteria	Terrabacteria group	Actinobacteria	Acidimicrobiia	Acidimicrobiales	Acidimicrobiaceae	Acidimicrobium	Acidimicrobium sp.	Acidimicrobium sp.	1872112	DEO42_07180	310
A0A3D0MAV9	Gfo/Idh/MocA family oxidoreductase	Bacteria	NA-Bacteria	Proteobacteria	Gammaproteobacteria	unclassified Gammaproteobacter	NA	NA	Gammaproteobacteria bacterium.	Gammaproteobacteria bacterium	1913989	DEP13_00585	400
A0A3D0TVU7	Gfo/Idh/MocA family oxidoreductase	Bacteria	Terrabacteria group	Actinobacteria	Acidimicrobiia	Acidimicrobiales	Acidimicrobiaceae	unclassified Acidimicrobiaceae	Acidimicrobiaceae bacterium.	Acidimicrobiaceae bacterium	2024894	None	355
A0A3D0WG57	Oxidoreductase	Bacteria	NA-Bacteria	Proteobacteria	Alphaproteobacteria	Sphingomonadales	Sphingomonadaceae	Sphingomonas	Sphingomonas bacterium.	Sphingomonas bacterium	1895847	DEP91_12705	358
A0A3D1GU95	Oxidoreductase	Bacteria	NA-Bacteria	Proteobacteria	Alphaproteobacteria	unclassified Alphaproteobacter	NA	NA	Alphaproteobacteria bacterium.	Alphaproteobacteria bacterium	1913988	DEQ51_05525	363
A0A3D1YRB4	Gfo/Idh/MocA family oxidoreductase	Bacteria	NA-Bacteria	Proteobacteria	Gammaproteobacteria	Cellvibrionales	Halieaceae	unclassified Halieaceae	Halieaceae bacterium.	Halieaceae bacterium	2026743	DEX20_03265	439
A0A3D2ET63	Oxidoreductase	Bacteria	NA-Bacteria	Proteobacteria	Alphaproteobacteria	unclassified Alphaproteobacter	NA	NA	Alphaproteobacteria bacterium.	Alphaproteobacteria bacterium	1913988	DFJ59_12185	348
A0A3D2FD90	Oxidoreductase	Bacteria	NA-Bacteria	Proteobacteria	Alphaproteobacteria	Rhodobacterales	Roseobacteraceae	Sulfitobacter	Sulfitobacter sp.	Sulfitobacter sp.	1903071	DE314_17490	370
A0A3D2JT16	Gfo/Idh/MocA family oxidoreductase	Bacteria	NA-Bacteria	Proteobacteria	Gammaproteobacteria	unclassified Gammaproteobacter	NA	NA	Gammaproteobacteria bacterium.	Gammaproteobacteria bacterium	1913989	DHV53_04280	400
A0A3D3BX80	Gfo/Idh/MocA family oxidoreductase	Bacteria	NA-Bacteria	Proteobacteria	Gammaproteobacteria	unclassified Gammaproteobacter	NA	NA	Gammaproteobacteria bacterium.	Gammaproteobacteria bacterium	1913989	DIC58_08585	400
A0A3D3JCJ6	Oxidoreductase	Bacteria	NA-Bacteria	Proteobacteria	Alphaproteobacteria	Rhodobacterales	Rhodobacteraceae	Rhodobacter	Rhodobacter sp.	Rhodobacter sp.	1062	DIS71_07905	372
A0A3D3QIG0	Gfo/Idh/MocA family oxidoreductase	Bacteria	NA-Bacteria	Proteobacteria	Gammaproteobacteria	unclassified Gammaproteobacter	NA	NA	Gammaproteobacteria bacterium.	Gammaproteobacteria bacterium	1913989	DIT42_06475	421
A0A3D3X1S2	Oxidoreductase	Bacteria	NA-Bacteria	Proteobacteria	Deltaproteobacteria	unclassified Deltaproteobacter	NA	NA	Deltaproteobacteria bacterium.	Deltaproteobacteria bacterium	2026735	DIT94_00490	362
A0A3D3Z2Z4	Oxidoreductase	Bacteria	NA-Bacteria	Proteobacteria	Alphaproteobacteria	Hyphomonadales	Hyphomonadaceae	unclassified Hyphomonadaceae	Hyphomonadaceae bacterium.	Hyphomonadaceae bacterium	2026748	DIU09_03640	359
A0A3D4DUE2	Oxidoreductase	Bacteria	NA-Bacteria	Proteobacteria	Alphaproteobacteria	Rhodobacterales	Rhodobacteraceae	unclassified Rhodobacteraceae	Rhodobacteraceae bacterium.	Rhodobacteraceae bacterium	1904441	DIU07_14000	365
A0A3D5J749	Oxidoreductase	Bacteria	NA-Bacteria	Proteobacteria	Deltaproteobacteria	unclassified Deltaproteobacter	NA	NA	Deltaproteobacteria bacterium.	Deltaproteobacteria bacterium	2026735	DGB85_02090	379
A0A3D5PNF1	Oxidoreductase	Bacteria	NA-Bacteria	Proteobacteria	Alphaproteobacteria	Rhodobacterales	Rhodobacteraceae	unclassified Rhodobacteraceae	Rhodobacteraceae bacterium.	Rhodobacteraceae bacterium	1904441	DHC76_14160	364
A0A3E0NIT3	Gfo/Idh/MocA family oxidoreductase	Bacteria	NA-Bacteria	Proteobacteria	unclassified Proteobacter	NA	NA	NA	Proteobacteria bacterium.	Proteobacteria bacterium	1977087	DWQ15_00575	363
A0A3L9Y6K3	Gfo/Idh/MocA family oxidoreductase	Bacteria	NA-Bacteria	Proteobacteria	Alphaproteobacteria	Rhodobacterales	Rhodobacteraceae	Rhodophyticola	Rhodophyticola porphyridii.	Rhodophyticola porphyridii	1852017	D9R08_10830	359
A0A3M0ES09	Putative dehydrogenase	Bacteria	NA-Bacteria	Proteobacteria	Alphaproteobacteria	Sphingomonadales	Sphingomonadaceae	Sphingomonas	Sphingomonas sp. PP-F2F-G114-C0414.	Sphingomonas sp. PP-F2F-G114-C0414	2135662	C8J47_1049	363
A0A3M0FMU3	Putative dehydrogenase	Bacteria	NA-Bacteria	Proteobacteria	Alphaproteobacteria	Sphingomonadales	Sphingomonadaceae	Sphingomonas	Sphingomonas sp. PP-CE-3A-406.	Sphingomonas sp. PP-CE-3A-406	2135659	C8J44_1461	363
A0A3M0MBT0	Gfo/Idh/MocA family oxidoreductase	Bacteria	NA-Bacteria	Proteobacteria	Alphaproteobacteria	Rhodobacterales	Rhodobacteraceae	Paracoccus	Paracoccus alkanivorans.	Paracoccus alkanivorans	2116655	C9E81_11730	376
A0A3M1C2M1	Gfo/Idh/MocA family oxidoreductase	Bacteria	NA-Bacteria	Proteobacteria	Alphaproteobacteria	unclassified Alphaproteobacter	NA	NA	Alphaproteobacteria bacterium.	Alphaproteobacteria bacterium	1913988	D6801_09130	361
A0A3M1H9A4	Gfo/Idh/MocA family oxidoreductase	Bacteria	Terrabacteria group	Chloroflexi	unclassified Chloroflexi	NA	NA	NA	Chloroflexi bacterium.	Chloroflexi bacterium	2026724	D6784_02980	399
A0A3M1HGU7	Gfo/Idh/MocA family oxidoreductase	Bacteria	Terrabacteria group	Chloroflexi	Caldilineae	unclassified Caldilineae	NA	NA	Caldilineae bacterium.	Caldilineae bacterium	2420332	D6775_15800	405
A0A3M1IV59	Gfo/Idh/MocA family oxidoreductase	Bacteria	Terrabacteria group	Chloroflexi	unclassified Chloroflexi	NA	NA	NA	Chloroflexi bacterium.	Chloroflexi bacterium	2026724	D6768_18815	406
A0A3M1MAH0	Gfo/Idh/MocA family oxidoreductase	Bacteria	NA-Bacteria	Proteobacteria	Alphaproteobacteria	unclassified Alphaproteobacter	NA	NA	Alphaproteobacteria bacterium.	Alphaproteobacteria bacterium	1913988	D6754_04120	364
A0A3M1XB98	Gfo/Idh/MocA family oxidoreductase	Bacteria	Terrabacteria group	Chloroflexi	unclassified Chloroflexi	NA	NA	NA	Chloroflexi bacterium.	Chloroflexi bacterium	2026724	D6709_13355	407
A0A3M2DWR9	Gfo/Idh/MocA family oxidoreductase	Bacteria	NA-Bacteria	Proteobacteria	Alphaproteobacteria	unclassified Alphaproteobacter	NA	NA	Alphaproteobacteria bacterium.	Alphaproteobacteria bacterium	1913988	D6688_09390	380
A0A3M2EL52	Gfo/Idh/MocA family oxidoreductase	Bacteria	Terrabacteria group	Deinococcus-Thermus	unclassified Thermus/Dein	NA	NA	NA	Deinococcus-Thermus bacterium.	Deinococcus-Thermus bacterium	1913990	D6684_11565	405
A0A3M2GAL2	Gfo/Idh/MocA family oxidoreductase	Bacteria	Terrabacteria group	Actinobacteria	Actinomycetia	Actinomycetales	Actinomycetaceae	Actinomyces	Actinomyces sp.	Actinomyces sp.	29317	D6683_13300	363
A0A3M8Q4E9	Gfo/Idh/MocA family oxidoreductase	Bacteria	NA-Bacteria	Proteobacteria	Gammaproteobacteria	Oceanospirillales	Oceanospirillaceae	Marinomonas	Marinomonas hwangdonensis.	Marinomonas hwangdonensis	1053647	EBI00_09970	403
A0A3N2QY68	Gfo/Idh/MocA family oxidoreductase	Bacteria	NA-Bacteria	Proteobacteria	Alphaproteobacteria	Rhodobacterales	Rhodobacteraceae	Histidinibacterium	Histidinibacterium lentulum.	Histidinibacterium lentulum	2480588	EAT49_12595	363
A0A3N5RWT5	Gfo/Idh/MocA family oxidoreductase	Bacteria	NA-Bacteria	Spirochaetes	Spirochaetia	Spirochaetales	unclassified Spirochaetal	NA	Spirochaetales bacterium.	Spirochaetales bacterium	2026792	EHM32_11020	401
A0A3N6DS33	Gfo/Idh/MocA family oxidoreductase	Bacteria	Terrabacteria group	Firmicutes	Bacilli	Bacillales	Bacillaceae	Priestia	Priestia endophytica.	Priestia endophytica	135735	FH5_00630	401
A0A3P3FF17	Gfo/Idh/MocA family oxidoreductase	Bacteria	NA-Bacteria	Proteobacteria	Alphaproteobacteria	Hyphomicrobiales	Phyllobacteriaceae	Mesorhizobium	Mesorhizobium tamadayense.	Mesorhizobium tamadayense	425306	EH240_21775	391
A0A3P3FQ41	Gfo/Idh/MocA family oxidoreductase	Bacteria	NA-Bacteria	Proteobacteria	Alphaproteobacteria	Hyphomicrobiales	Phyllobacteriaceae	Mesorhizobium	Mesorhizobium tamadayense.	Mesorhizobium tamadayense	425306	EH240_16885	371
A0A3P5WEQ7	1|5-anhydro-D-fructose reductase	Bacteria	NA-Bacteria	Proteobacteria	Alphaproteobacteria	Rhodobacterales	Rhodobacteraceae	unclassified Rhodobacteraceae	Rhodobacteraceae bacterium THAF1.	Rhodobacteraceae bacterium THAF1	2483814	PARPLA_01442	365
A0A3Q9TEI4	Gfo/Idh/MocA family oxidoreductase	Bacteria	NA-Bacteria	Proteobacteria	Alphaproteobacteria	Rhodobacterales	Rhodobacteraceae	Paracoccus	Paracoccus sp. Arc7-R13.	Paracoccus sp. Arc7-R13	2500532	EOJ32_00245	366
A0A3R7PPW2	Gfo/Idh/MocA family oxidoreductase	Bacteria	NA-Bacteria	Proteobacteria	Alphaproteobacteria	Rhodobacterales	Rhodobacteraceae	Methylarcula	Methylarcula marina.	Methylarcula marina	72022	A7A09_009140	375
A0A3R7RNI2	Gfo/Idh/MocA family oxidoreductase	Bacteria	NA-Bacteria	Proteobacteria	Alphaproteobacteria	Hyphomicrobiales	unclassified Hyphomicrobi	NA	Rhizobiales bacterium TMED83.	Rhizobiales bacterium TMED83	1986857	CBC43_005700	351
A0A3R9Q4L3	Gfo/Idh/MocA family oxidoreductase	Bacteria	Terrabacteria group	Firmicutes	Bacilli	Bacillales	Bacillaceae	Salibacterium	Salibacterium salarium.	Salibacterium salarium	284579	D7Z54_09320	405
A0A3S0G1C5	Gfo/Idh/MocA family oxidoreductase	Bacteria	NA-Bacteria	Proteobacteria	Alphaproteobacteria	Hyphomicrobiales	Phyllobacteriaceae	Aquibium	Aquibium carbonis.	Aquibium carbonis	2495581	EJC49_23970	361
A0A3S0MSC4	Gfo/Idh/MocA family oxidoreductase	Bacteria	NA-Bacteria	Proteobacteria	Gammaproteobacteria	Vibrionales	Vibrionaceae	Vibrio	Vibrio penaeicida.	Vibrio penaeicida	104609	EKN09_27145	369
A0A3S2UE45	Gfo/Idh/MocA family oxidoreductase	Bacteria	NA-Bacteria	Proteobacteria	Alphaproteobacteria	Rhodobacterales	Rhodobacteraceae	unclassified Rhodobacteraceae	Rhodobacteraceae bacterium CCMM004.	Rhodobacteraceae bacterium CCMM004	2499834	DXV76_07885	363
A0A3S3BNB0	Gfo/Idh/MocA family oxidoreductase	Bacteria	NA-Bacteria	Proteobacteria	Alphaproteobacteria	Hyphomicrobiales	Phyllobacteriaceae	Mesorhizobium	Mesorhizobium sp.	Mesorhizobium sp.	1871066	None	359
A0A3S3CMD6	Gfo/Idh/MocA family oxidoreductase	Bacteria	NA-Bacteria	Proteobacteria	Alphaproteobacteria	Hyphomicrobiales	Phyllobacteriaceae	Mesorhizobium	Mesorhizobium sp.	Mesorhizobium sp.	1871066	None	374
A0A3S3KYK2	Gfo/Idh/MocA family oxidoreductase	Bacteria	NA-Bacteria	Proteobacteria	Alphaproteobacteria	Hyphomicrobiales	Phyllobacteriaceae	Mesorhizobium	Mesorhizobium sp.	Mesorhizobium sp.	1871066	None	370
A0A3S4F7N8	Gfo/Idh/MocA family oxidoreductase	Bacteria	NA-Bacteria	Proteobacteria	Alphaproteobacteria	Hyphomicrobiales	Phyllobacteriaceae	Mesorhizobium	Mesorhizobium sp.	Mesorhizobium sp.	1871066	None	374
A0A3S5J8M5	Gfo/Idh/MocA family oxidoreductase	Bacteria	NA-Bacteria	Proteobacteria	Gammaproteobacteria	unclassified Gammaproteobacter	NA	NA	Gammaproteobacteria bacterium TMED57.	Gammaproteobacteria bacterium TMED57	1986764	CBC17_006695	404
A0A3S8U6Q3	Gfo/Idh/MocA family oxidoreductase	Bacteria	NA-Bacteria	Proteobacteria	Alphaproteobacteria	Rhodobacterales	Rhodobacteraceae	Tabrizicola	Tabrizicola piscis.	Tabrizicola piscis	2494374	EI545_11000	372
A0A3S9D188	Gfo/Idh/MocA family oxidoreductase	Bacteria	NA-Bacteria	Proteobacteria	Alphaproteobacteria	Hyphomicrobiales	Phyllobacteriaceae	Mesorhizobium	Mesorhizobium sp. M1B.F.Ca.ET.045.04.1.1.	Mesorhizobium sp. M1B.F.Ca.ET.045.04.1.1	2493673	EJ071_15310	385
A0A3T0MZ31	Gfo/Idh/MocA family oxidoreductase	Bacteria	NA-Bacteria	Proteobacteria	Alphaproteobacteria	Rhodobacterales	Rhodobacteraceae	Parasedimentitalea	Parasedimentitalea marina.	Parasedimentitalea marina	2483033	EBB79_03350	376
A0A411YX94	Gfo/Idh/MocA family oxidoreductase	Bacteria	NA-Bacteria	Proteobacteria	Alphaproteobacteria	Rhodobacterales	Rhodobacteraceae	Tabrizicola	Tabrizicola alkalilacus.	Tabrizicola alkalilacus	2305252	D1012_19875	375
A0A418SRK7	Gfo/Idh/MocA family oxidoreductase	Bacteria	NA-Bacteria	Proteobacteria	Alphaproteobacteria	Rhodobacterales	Rhodobacteraceae	Paracoccus	Paracoccus onubensis.	Paracoccus onubensis	1675788	D3P04_16020	375
A0A419A301	Gfo/Idh/MocA family oxidoreductase	Bacteria	NA-Bacteria	Proteobacteria	Alphaproteobacteria	Rhodobacterales	Rhodobacteraceae	Paracoccus	Paracoccus aestuarii.	Paracoccus aestuarii	453842	D3P06_00305	372
A0A424LTG8	Gfo/Idh/MocA family oxidoreductase	Bacteria	NA-Bacteria	Proteobacteria	Gammaproteobacteria	unclassified Gammaproteobacter	NA	NA	Gammaproteobacteria bacterium TMED243.	Gammaproteobacteria bacterium TMED243	1986753	CBE03_002280	403
A0A424MP97	Gfo/Idh/MocA family oxidoreductase	Bacteria	NA-Bacteria	Proteobacteria	Gammaproteobacteria	unclassified Gammaproteobacter	NA	NA	Gammaproteobacteria bacterium TMED163.	Gammaproteobacteria bacterium TMED163	1986739	CBD23_006640	400
A0A424REI8	Gfo/Idh/MocA family oxidoreductase	Bacteria	NA-Bacteria	Proteobacteria	Gammaproteobacteria	Cellvibrionales	unclassified Cellvibriona	NA	Cellvibrionales bacterium TMED157.	Cellvibrionales bacterium TMED157	1986773	CBD17_005670	456
A0A424S7Q1	Gfo/Idh/MocA family oxidoreductase	Bacteria	NA-Bacteria	Proteobacteria	Alphaproteobacteria	Alphaproteobacteria incertae s	NA	Candidatus Puniceispirillum	Candidatus Puniceispirillum sp. TMED176.	Candidatus Puniceispirillum sp. TMED176	1986629	CBD36_002600	361
A0A432VK21	Gfo/Idh/MocA family oxidoreductase	Bacteria	NA-Bacteria	Proteobacteria	Alphaproteobacteria	Sphingomonadales	Sphingomonadaceae	Sphingomonas	Sphingomonas sp. TF3.	Sphingomonas sp. TF3	2495580	EJC47_08390	358
A0A433S0C8	Gfo/Idh/MocA family oxidoreductase	Bacteria	NA-Bacteria	Proteobacteria	Alphaproteobacteria	Rhodobacterales	Rhodobacteraceae	Pseudorhodobacter	Pseudorhodobacter sp. E13.	Pseudorhodobacter sp. E13	2487931	EGN72_18830	370
A0A434MYL8	Gfo/Idh/MocA family oxidoreductase	Bacteria	NA-Bacteria	Proteobacteria	Alphaproteobacteria	Hyphomicrobiales	Phyllobacteriaceae	Mesorhizobium	Mesorhizobium sp. M5C.F.Cr.IN.023.01.1.1.	Mesorhizobium sp. M5C.F.Cr.IN.023.01.1.1	2496768	EOA78_23130	374
A0A437K0I3	Gfo/Idh/MocA family oxidoreductase	Bacteria	NA-Bacteria	Proteobacteria	Betaproteobacteria	Burkholderiales	Burkholderiales genera in	Rubrivivax	Rubrivivax albus.	Rubrivivax albus	2499835	ENE75_02570	373
A0A439FJZ6	Gfo/Idh/MocA family oxidoreductase	Bacteria	NA-Bacteria	Proteobacteria	Alphaproteobacteria	Hyphomicrobiales	Phyllobacteriaceae	Mesorhizobium	Mesorhizobium sp.	Mesorhizobium sp.	1871066	None	385
A0A439J140	Gfo/Idh/MocA family oxidoreductase	Bacteria	NA-Bacteria	Proteobacteria	Alphaproteobacteria	Hyphomicrobiales	Phyllobacteriaceae	Mesorhizobium	Mesorhizobium sp.	Mesorhizobium sp.	1871066	EOQ33_08170	371
A0A439RWN6	Gfo/Idh/MocA family oxidoreductase	Bacteria	NA-Bacteria	Proteobacteria	Alphaproteobacteria	Hyphomicrobiales	Phyllobacteriaceae	Mesorhizobium	Mesorhizobium sp.	Mesorhizobium sp.	1871066	EOQ56_12985	371
A0A439SJC3	Gfo/Idh/MocA family oxidoreductase	Bacteria	NA-Bacteria	Proteobacteria	Alphaproteobacteria	Hyphomicrobiales	Phyllobacteriaceae	Mesorhizobium	Mesorhizobium sp.	Mesorhizobium sp.	1871066	EOS51_24510	374
A0A440AIV6	Gfo/Idh/MocA family oxidoreductase	Bacteria	NA-Bacteria	Proteobacteria	Alphaproteobacteria	Hyphomicrobiales	Phyllobacteriaceae	Mesorhizobium	Mesorhizobium sp.	Mesorhizobium sp.	1871066	EOS34_09405	374
A0A440D031	Gfo/Idh/MocA family oxidoreductase	Bacteria	NA-Bacteria	Proteobacteria	Alphaproteobacteria	Hyphomicrobiales	Phyllobacteriaceae	Mesorhizobium	Mesorhizobium sp.	Mesorhizobium sp.	1871066	None	374
A0A440HY58	Gfo/Idh/MocA family oxidoreductase	Bacteria	NA-Bacteria	Proteobacteria	Alphaproteobacteria	Hyphomicrobiales	Phyllobacteriaceae	Mesorhizobium	Mesorhizobium sp.	Mesorhizobium sp.	1871066	EOS67_24590	374
A0A440NRD2	Gfo/Idh/MocA family oxidoreductase	Bacteria	NA-Bacteria	Proteobacteria	Alphaproteobacteria	Hyphomicrobiales	Phyllobacteriaceae	Mesorhizobium	Mesorhizobium sp.	Mesorhizobium sp.	1871066	None	374
A0A441D6R4	Gfo/Idh/MocA family oxidoreductase	Bacteria	NA-Bacteria	Proteobacteria	Alphaproteobacteria	Hyphomicrobiales	Phyllobacteriaceae	Mesorhizobium	Mesorhizobium sp.	Mesorhizobium sp.	1871066	None	374
A0A441UL12	Gfo/Idh/MocA family oxidoreductase	Bacteria	NA-Bacteria	Proteobacteria	Alphaproteobacteria	Hyphomicrobiales	Phyllobacteriaceae	Mesorhizobium	Mesorhizobium sp.	Mesorhizobium sp.	1871066	None	374
A0A441X5F8	Gfo/Idh/MocA family oxidoreductase	Bacteria	NA-Bacteria	Proteobacteria	Alphaproteobacteria	Hyphomicrobiales	Phyllobacteriaceae	Mesorhizobium	Mesorhizobium sp.	Mesorhizobium sp.	1871066	EOR45_26190	374
A0A442GCQ3	Gfo/Idh/MocA family oxidoreductase	Bacteria	NA-Bacteria	Proteobacteria	Alphaproteobacteria	Hyphomicrobiales	Phyllobacteriaceae	Mesorhizobium	Mesorhizobium sp.	Mesorhizobium sp.	1871066	EOR71_16985	357
A0A442H056	Gfo/Idh/MocA family oxidoreductase	Bacteria	NA-Bacteria	Proteobacteria	Alphaproteobacteria	Hyphomicrobiales	Phyllobacteriaceae	Mesorhizobium	Mesorhizobium sp.	Mesorhizobium sp.	1871066	None	371
A0A442I3U4	Gfo/Idh/MocA family oxidoreductase	Bacteria	NA-Bacteria	Proteobacteria	Alphaproteobacteria	Hyphomicrobiales	Phyllobacteriaceae	Mesorhizobium	Mesorhizobium sp.	Mesorhizobium sp.	1871066	None	357
A0A442IZX5	Gfo/Idh/MocA family oxidoreductase	Bacteria	NA-Bacteria	Proteobacteria	Alphaproteobacteria	Hyphomicrobiales	Phyllobacteriaceae	Mesorhizobium	Mesorhizobium sp.	Mesorhizobium sp.	1871066	EOR75_13640	371
A0A442JYS7	Gfo/Idh/MocA family oxidoreductase	Bacteria	NA-Bacteria	Proteobacteria	Alphaproteobacteria	Hyphomicrobiales	Phyllobacteriaceae	Mesorhizobium	Mesorhizobium sp.	Mesorhizobium sp.	1871066	None	374
A0A442ME61	Gfo/Idh/MocA family oxidoreductase	Bacteria	NA-Bacteria	Proteobacteria	Alphaproteobacteria	Hyphomicrobiales	Phyllobacteriaceae	Mesorhizobium	Mesorhizobium sp.	Mesorhizobium sp.	1871066	EOR84_29180	375
A0A442SW60	Gfo/Idh/MocA family oxidoreductase	Bacteria	NA-Bacteria	Proteobacteria	Alphaproteobacteria	Hyphomicrobiales	Phyllobacteriaceae	Mesorhizobium	Mesorhizobium sp.	Mesorhizobium sp.	1871066	EOS06_14210	375
A0A442TRS0	Gfo/Idh/MocA family oxidoreductase	Bacteria	NA-Bacteria	Proteobacteria	Alphaproteobacteria	Hyphomicrobiales	Phyllobacteriaceae	Mesorhizobium	Mesorhizobium sp.	Mesorhizobium sp.	1871066	None	371
A0A442U0X7	Gfo/Idh/MocA family oxidoreductase	Bacteria	NA-Bacteria	Proteobacteria	Alphaproteobacteria	Hyphomicrobiales	Phyllobacteriaceae	Mesorhizobium	Mesorhizobium sp.	Mesorhizobium sp.	1871066	None	375
A0A442UY20	Gfo/Idh/MocA family oxidoreductase	Bacteria	NA-Bacteria	Proteobacteria	Alphaproteobacteria	Hyphomicrobiales	Phyllobacteriaceae	Mesorhizobium	Mesorhizobium sp.	Mesorhizobium sp.	1871066	EOS09_06625	376
A0A442VY35	Gfo/Idh/MocA family oxidoreductase	Bacteria	NA-Bacteria	Proteobacteria	Alphaproteobacteria	Hyphomicrobiales	Phyllobacteriaceae	Mesorhizobium	Mesorhizobium sp.	Mesorhizobium sp.	1871066	EOS11_01010	375
A0A442WDC1	Gfo/Idh/MocA family oxidoreductase	Bacteria	NA-Bacteria	Proteobacteria	Alphaproteobacteria	Hyphomicrobiales	Phyllobacteriaceae	Mesorhizobium	Mesorhizobium sp.	Mesorhizobium sp.	1871066	EOS14_28955	371
A0A442XT09	Gfo/Idh/MocA family oxidoreductase	Bacteria	NA-Bacteria	Proteobacteria	Alphaproteobacteria	Hyphomicrobiales	Phyllobacteriaceae	Mesorhizobium	Mesorhizobium sp.	Mesorhizobium sp.	1871066	EOS18_09350	375
A0A443DYZ7	Gfo/Idh/MocA family oxidoreductase	Bacteria	NA-Bacteria	Proteobacteria	Alphaproteobacteria	Hyphomicrobiales	Phyllobacteriaceae	Mesorhizobium	Mesorhizobium sp.	Mesorhizobium sp.	1871066	EOR92_06170	371
A0A444GKK9	Gfo/Idh/MocA family oxidoreductase	Bacteria	Terrabacteria group	Actinobacteria	Actinomycetia	Micrococcales	Micrococcaceae	Paenarthrobacter	Flavobacterium sp. (strain K172)	Paenarthrobacter ureafaciens	37931	AUR_19370	380
A0A480AXN1	Oxidoreductase	Bacteria	NA-Bacteria	Proteobacteria	Betaproteobacteria	Burkholderiales	Burkholderiales genera in	Aquabacterium	Aquabacterium pictum.	Aquabacterium pictum	2315236	AQPW35_40730	379
A0A494TI48	Gfo/Idh/MocA family oxidoreductase	Bacteria	NA-Bacteria	Proteobacteria	Alphaproteobacteria	Sphingomonadales	Sphingomonadaceae	Sphingomonas	Sphingomonas paeninsulae.	Sphingomonas paeninsulae	2319844	D3Y57_02810	355
A0A497WFJ1	Putative dehydrogenase	Bacteria	NA-Bacteria	Proteobacteria	Alphaproteobacteria	Rhodobacterales	Roseobacteraceae	Litoreibacter	Litoreibacter meonggei.	Litoreibacter meonggei	1049199	BCF46_2103	368
A0A497YX53	Putative dehydrogenase	Bacteria	NA-Bacteria	Proteobacteria	Alphaproteobacteria	Rhodobacterales	Roseobacteraceae	Ruegeria	Ruegeria conchae.	Ruegeria conchae	981384	CLV75_3632	366
A0A4P5QXG8	Oxidoreductase	Bacteria	Terrabacteria group	Actinobacteria	Actinomycetia	unclassified Actinomycetia	NA	NA	Actinomycetia bacterium.	Actinomycetia bacterium	1883427	LBMAG03_00850	384
A0A4P5RH45	Putative oxidoreductase YjhC	Bacteria	Terrabacteria group	Actinobacteria	Actinomycetia	unclassified Actinomycetia	NA	NA	Actinomycetia bacterium.	Actinomycetia bacterium	1883427	LBMAG02_6720	368
A0A4P5RKQ0	Oxidoreductase	Bacteria	Terrabacteria group	Actinobacteria	Actinomycetia	unclassified Actinomycetia	NA	NA	Actinomycetia bacterium.	Actinomycetia bacterium	1883427	LBMAG08_10140	353
A0A4P5RQR2	Putative oxidoreductase YjhC	Bacteria	Terrabacteria group	Actinobacteria	Actinomycetia	unclassified Actinomycetia	NA	NA	Actinomycetia bacterium.	Actinomycetia bacterium	1883427	LBMAG11_1780	368
A0A4P5RRX3	Oxidoreductase	Bacteria	Terrabacteria group	Actinobacteria	Actinomycetia	unclassified Actinomycetia	NA	NA	Actinomycetia bacterium.	Actinomycetia bacterium	1883427	LBMAG12_00160	365
A0A4P5S9I3	Oxidoreductase	Bacteria	Terrabacteria group	Actinobacteria	Actinomycetia	unclassified Actinomycetia	NA	NA	Actinomycetia bacterium.	Actinomycetia bacterium	1883427	LBMAG13_14530	361
A0A4P5U5C0	Oxidoreductase	Bacteria	NA-Bacteria	Proteobacteria	Betaproteobacteria	Burkholderiales	Comamonadaceae	unclassified Comamonadaceae	Comamonadaceae bacterium.	Comamonadaceae bacterium	1871071	LBMAG30_30150	374
A0A4P5UB12	Oxidoreductase	Bacteria	NA-Bacteria	Proteobacteria	Betaproteobacteria	Burkholderiales	Comamonadaceae	unclassified Comamonadaceae	Comamonadaceae bacterium.	Comamonadaceae bacterium	1871071	LBMAG30_10020	164
A0A4P6UWW3	Gfo/Idh/MocA family oxidoreductase	Bacteria	NA-Bacteria	Proteobacteria	Alphaproteobacteria	Hyphomicrobiales	Phyllobacteriaceae	Roseitalea	Roseitalea porphyridii.	Roseitalea porphyridii	1852022	E0E05_01065	369
A0A4P6XG88	Gfo/Idh/MocA family oxidoreductase	Bacteria	NA-Bacteria	Proteobacteria	Alphaproteobacteria	Sphingomonadales	Sphingomonadaceae	Sphingomonas	Sphingomonas sp. AAP5.	Sphingomonas sp. AAP5	1523415	E2E30_16500	358
A0A4P7HPF6	Gfo/Idh/MocA family oxidoreductase	Bacteria	NA-Bacteria	Proteobacteria	Alphaproteobacteria	Rhodobacterales	Rhodobacteraceae	Paracoccus	Paracoccus liaowanqingii.	Paracoccus liaowanqingii	2560053	E4191_14025	368
A0A4P7JBJ9	Gfo/Idh/MocA family oxidoreductase	Bacteria	NA-Bacteria	Proteobacteria	Alphaproteobacteria	Rhodobacterales	Rhodobacteraceae	Boseongicola	Boseongicola sp. CCM32.	Boseongicola sp. CCM32	2552942	E2K80_07820	359
A0A4P7R450	Gfo/Idh/MocA family oxidoreductase	Bacteria	NA-Bacteria	Proteobacteria	Alphaproteobacteria	Sphingomonadales	Sphingomonadaceae	Sphingomonas	Sphingomonas sp. PAMC26645.	Sphingomonas sp. PAMC26645	2565555	E5673_00220	358
A0A4Q3YAZ3	Gfo/Idh/MocA family oxidoreductase	Bacteria	NA-Bacteria	Proteobacteria	Alphaproteobacteria	Rhodobacterales	Roseobacteraceae	Loktanella	Loktanella sp. IMCC34160.	Loktanella sp. IMCC34160	2510646	EU803_02340	360
A0A4Q3YYA8	Gfo/Idh/MocA family oxidoreductase	Bacteria	NA-Bacteria	Proteobacteria	Alphaproteobacteria	Rhodobacterales	Roseobacteraceae	Salipiger	Salipiger sp. IMCC34102.	Salipiger sp. IMCC34102	2510647	EU805_04805	362
A0A4Q3ZHM8	Gfo/Idh/MocA family oxidoreductase	Bacteria	NA-Bacteria	Proteobacteria	Alphaproteobacteria	Rhodobacterales	Roseobacteraceae	Tropicimonas	Tropicimonas sp. IMCC6043.	Tropicimonas sp. IMCC6043	2510645	EU800_15310	361
A0A4Q7LSQ5	Putative dehydrogenase	Bacteria	NA-Bacteria	Proteobacteria	Betaproteobacteria	Burkholderiales	NA	Leptothrix	Leptothrix mobilis.	Leptothrix mobilis	47994	EV685_1566	388
A0A4Q7T002	Putative dehydrogenase	Bacteria	NA-Bacteria	Proteobacteria	Alphaproteobacteria	Sphingomonadales	Sphingomonadaceae	Sphingomonas	Sphingomonas sp. BK036.	Sphingomonas sp. BK036	2512122	EV283_2588	374
A0A4Q8ULT3	Gfo/Idh/MocA family oxidoreductase	Bacteria	Terrabacteria group	Actinobacteria	Actinomycetia	Micrococcales	Micrococcaceae	Arthrobacter	Arthrobacter sp. S39.	Arthrobacter sp. S39	2509720	EYS21_15155	380
A0A4R0NY78	Gfo/Idh/MocA family oxidoreductase	Bacteria	NA-Bacteria	Proteobacteria	Alphaproteobacteria	Sphingomonadales	Erythrobacteraceae	unclassified Erythrobacteraceae	Erythrobacteraceae bacterium CFH 75059.	Erythrobacteraceae bacterium CFH 75059	2528174	EYB45_02880	358
A0A4R0PET4	Gfo/Idh/MocA family oxidoreductase	Bacteria	NA-Bacteria	Proteobacteria	Alphaproteobacteria	Hyphomicrobiales	Phyllobacteriaceae	Oricola	Oricola cellulosilytica.	Oricola cellulosilytica	1429082	E0D97_01335	368
A0A4R1NJZ4	Putative dehydrogenase	Bacteria	NA-Bacteria	Proteobacteria	Alphaproteobacteria	Rhodobacterales	Roseobacteraceae	Shimia	Shimia isoporae.	Shimia isoporae	647720	BXY66_0402	361
A0A4R1U0M0	Putative dehydrogenase	Bacteria	NA-Bacteria	Proteobacteria	Alphaproteobacteria	Sphingomonadales	Sphingomonadaceae	Sphingomonas	Sphingomonas sp. PP-CC-3G-468.	Sphingomonas sp. PP-CC-3G-468	2135656	C8J41_105203	349
A0A4R1UUG6	Putative dehydrogenase	Bacteria	NA-Bacteria	Proteobacteria	Alphaproteobacteria	Sphingomonadales	Sphingomonadaceae	Novosphingobium	Novosphingobium sp. PhB165.	Novosphingobium sp. PhB165	2485105	EDF56_102126	363
A0A4R2CJA6	Putative dehydrogenase	Bacteria	NA-Bacteria	Proteobacteria	Alphaproteobacteria	Hyphomicrobiales	Rhizobiaceae	Shinella	Shinella granuli.	Shinella granuli	323621	EV665_116115	371
A0A4R2PBZ9	Putative dehydrogenase	Bacteria	NA-Bacteria	Proteobacteria	Alphaproteobacteria	Sphingomonadales	Sphingomonadaceae	Sphingomonas	Sphingomonas sp. BK235.	Sphingomonas sp. BK235	2512131	EV292_1077	362
A0A4R2SJ61	Putative dehydrogenase	Bacteria	NA-Bacteria	Proteobacteria	Alphaproteobacteria	Sphingomonadales	Sphingomonadaceae	Sphingomonas	Sphingomonas sp. PP-CE-1G-424.	Sphingomonas sp. PP-CE-1G-424	2135658	C8J43_102825	363
A0A4R2SKV5	Putative dehydrogenase	Bacteria	NA-Bacteria	Proteobacteria	Alphaproteobacteria	Sphingomonadales	Sphingomonadaceae	Sphingomonas	Sphingomonas sp. PP-CE-1A-559.	Sphingomonas sp. PP-CE-1A-559	2135657	C8J42_10519	349
A0A4R2TD83	Putative dehydrogenase	Bacteria	NA-Bacteria	Proteobacteria	Alphaproteobacteria	Sphingomonadales	Sphingomonadaceae	Sphingomonas	Sphingomonas sp. PP-F2F-A104-K0414.	Sphingomonas sp. PP-F2F-A104-K0414	2135661	C8J46_101308	349
A0A4R2UKZ1	Putative dehydrogenase	Bacteria	NA-Bacteria	Proteobacteria	Alphaproteobacteria	Sphingomonadales	Sphingomonadaceae	Sphingomonas	Sphingomonas sp. PP-CC-3A-396.	Sphingomonas sp. PP-CC-3A-396	2135655	C8J40_103282	349
A0A4R3A9K8	Putative dehydrogenase	Bacteria	NA-Bacteria	Proteobacteria	Alphaproteobacteria	Hyphomicrobiales	Rhizobiaceae	Rhizobium/Agrobacterium group	Neorhizobium sp. JUb45.	Neorhizobium sp. JUb45	2485113	EDF70_103380	372
A0A4R3JMH4	Putative dehydrogenase	Bacteria	NA-Bacteria	Proteobacteria	Alphaproteobacteria	Rhodobacterales	Roseobacteraceae	Primorskyibacter	Primorskyibacter sedentarius.	Primorskyibacter sedentarius	745311	EDD52_101685	363
A0A4R5XQR0	Gfo/Idh/MocA family oxidoreductase	Bacteria	Terrabacteria group	Actinobacteria	Actinomycetia	Micrococcales	Micrococcaceae	Arthrobacter	Arthrobacter nitrophenolicus.	Arthrobacter nitrophenolicus	683150	E2R57_18905	380
A0A4R6B375	Gfo/Idh/MocA family oxidoreductase	Bacteria	NA-Bacteria	Proteobacteria	Alphaproteobacteria	Rhodobacterales	Rhodobacteraceae	Fluviibacterium	Fluviibacterium aquatile.	Fluviibacterium aquatile	2552766	E2L05_04375	375
A0A4R6U4V4	Putative dehydrogenase	Bacteria	Terrabacteria group	Firmicutes	Bacilli	Bacillales	Bacillaceae	Aureibacillus	Aureibacillus halotolerans.	Aureibacillus halotolerans	1508390	EV213_104209	402
A0A4R6X930	Putative dehydrogenase	Bacteria	NA-Bacteria	Proteobacteria	Gammaproteobacteria	Oceanospirillales	Oceanospirillaceae	Marinomonas	Marinomonas communis.	Marinomonas communis	28254	C8D85_1016	374
A0A4R7HXU9	Putative dehydrogenase	Bacteria	Terrabacteria group	Actinobacteria	Acidimicrobiia	Acidimicrobiales	Ilumatobacteraceae	Ilumatobacter	Ilumatobacter fluminis.	Ilumatobacter fluminis	467091	BDK89_0512	370
A0A4R8X9U9	Gfo/Idh/MocA family oxidoreductase	Bacteria	Terrabacteria group	Actinobacteria	Actinomycetia	Micrococcales	Microbacteriaceae	Cryobacterium	Cryobacterium sp. TMT2-4.	Cryobacterium sp. TMT2-4	1259254	E3O54_15865	373
A0A4R8XPB5	Gfo/Idh/MocA family oxidoreductase	Bacteria	Terrabacteria group	Actinobacteria	Actinomycetia	Micrococcales	Microbacteriaceae	Cryobacterium	Cryobacterium sp. TMS1-20-1.	Cryobacterium sp. TMS1-20-1	1259223	E3O45_06065	369
A0A4S0G7E5	Gfo/Idh/MocA family oxidoreductase	Bacteria	NA-Bacteria	Proteobacteria	Alphaproteobacteria	Hyphomicrobiales	Phyllobacteriaceae	Mesorhizobium	Mesorhizobium sp. M1C.F.Ca.ET.192.01.1.1.	Mesorhizobium sp. M1C.F.Ca.ET.192.01.1.1	2496667	EN835_018535	359
A0A4S0KPX6	Gfo/Idh/MocA family oxidoreductase	Bacteria	NA-Bacteria	Proteobacteria	Alphaproteobacteria	Hyphomicrobiales	Phyllobacteriaceae	Mesorhizobium	Mesorhizobium sp. M1C.F.Ca.ET.187.01.1.1.	Mesorhizobium sp. M1C.F.Ca.ET.187.01.1.1	2563923	EN830_18545	359
A0A4S0QL59	Gfo/Idh/MocA family oxidoreductase	Bacteria	unclassified Bacteria	NA	NA	NA	NA	NA	bacterium M00.F.Ca.ET.177.01.1.1.	bacterium M00.F.Ca.ET.177.01.1.1	2563908	EN820_36725	359
A0A4S3MMJ1	Gfo/Idh/MocA family oxidoreductase	Bacteria	NA-Bacteria	Proteobacteria	Alphaproteobacteria	Rhodobacterales	Rhodobacteraceae	Gemmobacter	Gemmobacter aestuarii.	Gemmobacter aestuarii	1445661	E7811_09215	367
A0A4S4BRB7	Gfo/Idh/MocA family oxidoreductase	Bacteria	Terrabacteria group	Firmicutes	Bacilli	Bacillales	Bacillaceae	Metabacillus	Metabacillus sediminilitoris.	Metabacillus sediminilitoris	2567941	E6W99_19960	404
A0A4S8NFJ1	Gfo/Idh/MocA family oxidoreductase	Bacteria	NA-Bacteria	Proteobacteria	Alphaproteobacteria	Hyphomicrobiales	Rhizobiaceae	Rhizobium/Agrobacterium group	Rhizobium rhizophilum.	Rhizobium rhizophilum	1850373	E9677_06410	369
A0A4S8P1A8	Gfo/Idh/MocA family oxidoreductase	Bacteria	NA-Bacteria	Proteobacteria	Alphaproteobacteria	Hyphomicrobiales	Rhizobiaceae	Rhizobium/Agrobacterium group	Rhizobium ipomoeae.	Rhizobium ipomoeae	1210932	FAA97_07445	376
A0A4S8Q3Q1	Gfo/Idh/MocA family oxidoreductase	Bacteria	NA-Bacteria	Proteobacteria	Alphaproteobacteria	Hyphomicrobiales	Rhizobiaceae	Rhizobium/Agrobacterium group	Rhizobium rosettiformans W3.	Rhizobium rosettiformans W3	538378	FAA86_00320	380
A0A4U0RYU7	Gfo/Idh/MocA family oxidoreductase	Bacteria	NA-Bacteria	Proteobacteria	Alphaproteobacteria	Rhodobacterales	Rhodobacteraceae	Paracoccus	Paracoccus gahaiensis.	Paracoccus gahaiensis	1706839	FA743_03930	368
A0A4V0X1W0	Oxidoreductase	Bacteria	Terrabacteria group	Actinobacteria	Actinomycetia	unclassified Actinomycetia	NA	NA	Actinomycetia bacterium.	Actinomycetia bacterium	1883427	LBMAG16_08460	345
A0A4V1JWP4	Gfo/Idh/MocA family oxidoreductase	Bacteria	NA-Bacteria	Proteobacteria	Alphaproteobacteria	Sphingomonadales	Sphingomonadaceae	Sphingomonas	Sphingomonas sp. UV9.	Sphingomonas sp. UV9	1851410	EQZ23_00785	362
A0A4V2QST2	Putative dehydrogenase	Bacteria	NA-Bacteria	Proteobacteria	Alphaproteobacteria	Sphingomonadales	Sphingomonadaceae	Novosphingobium	Novosphingobium sp. ST904.	Novosphingobium sp. ST904	1684385	EDF59_12879	362
A0A4V3EXD5	Putative dehydrogenase	Bacteria	Terrabacteria group	Actinobacteria	Actinomycetia	Micrococcales	Micrococcaceae	Arthrobacter	Arthrobacter sp. AG258.	Arthrobacter sp. AG258	2183899	DFO47_10932	380
A0A4V5MT92	Gfo/Idh/MocA family oxidoreductase	Bacteria	NA-Bacteria	Proteobacteria	Alphaproteobacteria	Rhodobacterales	Rhodobacteraceae	Paracoccus	Paracoccus hibiscisoli.	Paracoccus hibiscisoli	2023261	FA740_12595	372
A0A4V6P1Y4	Putative dehydrogenase	Bacteria	NA-Bacteria	Proteobacteria	Alphaproteobacteria	Sphingomonadales	Sphingomonadaceae	Novosphingobium	Novosphingobium sp. PhB57.	Novosphingobium sp. PhB57	2485107	EDF58_106326	362
A0A4Y6RZB6	Gfo/Idh/MocA family oxidoreductase	Bacteria	NA-Bacteria	Proteobacteria	Alphaproteobacteria	Hyphomicrobiales	Stappiaceae	Labrenzia	Labrenzia sp. PHM005.	Labrenzia sp. PHM005	2590016	FJ695_21655	374
A0A4Y8V626	Gfo/Idh/MocA family oxidoreductase	Bacteria	NA-Bacteria	Proteobacteria	Gammaproteobacteria	unclassified Gammaproteobacter	NA	NA	Gammaproteobacteria bacterium LSUCC0112.	Gammaproteobacteria bacterium LSUCC0112	1778437	E3V39_03935	407
A0A4Y9ADI2	Gfo/Idh/MocA family oxidoreductase	Bacteria	Terrabacteria group	Firmicutes	Bacilli	Bacillales	Bacillaceae	Lentibacillus	Lentibacillus salicampi.	Lentibacillus salicampi	175306	E4U82_08160	403
A0A4Y9ETP2	Gfo/Idh/MocA family oxidoreductase	Bacteria	NA-Bacteria	Proteobacteria	Alphaproteobacteria	Sphingomonadales	Sphingosinicellaceae	Polymorphobacter	Polymorphobacter arshaanensis.	Polymorphobacter arshaanensis	2511025	EUV02_00700	355
A0A4Z0LMH2	Gfo/Idh/MocA family oxidoreductase	Bacteria	NA-Bacteria	Proteobacteria	Alphaproteobacteria	Rhodobacterales	Rhodobacteraceae	Tabrizicola	Tabrizicola sp. WMC-M-20.	Tabrizicola sp. WMC-M-20	2528693	EYC08_07575	376
A0A4Z1BLZ4	Gfo/Idh/MocA family oxidoreductase	Bacteria	NA-Bacteria	Proteobacteria	Alphaproteobacteria	Rhodobacterales	Rhodobacteraceae	Paracoccus	Paracoccus liaowanqingii.	Paracoccus liaowanqingii	2560053	E4L95_07930	368
A0A501WZI0	Gfo/Idh/MocA family oxidoreductase	Bacteria	NA-Bacteria	Proteobacteria	Gammaproteobacteria	Oceanospirillales	Oceanospirillaceae	Maribrevibacterium	Maribrevibacterium harenarium.	Maribrevibacterium harenarium	2589817	FJM67_09015	374
A0A502CN90	Gfo/Idh/MocA family oxidoreductase	Bacteria	NA-Bacteria	Proteobacteria	Alphaproteobacteria	Sphingomonadales	Sphingomonadaceae	Sphingomonas	Sphingomonas oligophenolica.	Sphingomonas oligophenolica	301154	EAH84_07050	367
A0A502FTV6	Gfo/Idh/MocA family oxidoreductase	Bacteria	NA-Bacteria	Proteobacteria	Alphaproteobacteria	Sphingomonadales	Sphingomonadaceae	Sphingomonas	Sphingomonas glacialis.	Sphingomonas glacialis	658225	EAH76_13780	358
A0A503AYJ6	Gfo/Idh/MocA family oxidoreductase	Bacteria	NA-Bacteria	Proteobacteria	Alphaproteobacteria	Hyphomicrobiales	Phyllobacteriaceae	Mesorhizobium	Mesorhizobium sp. B2-6-2.	Mesorhizobium sp. B2-6-2	2589915	FJ419_11530	371
A0A506U3F7	Gfo/Idh/MocA family oxidoreductase	Bacteria	NA-Bacteria	Proteobacteria	Alphaproteobacteria	Hyphomicrobiales	Rhizobiaceae	Rhizobium/Agrobacterium group	Pararhizobium mangrovi.	Pararhizobium mangrovi	2590452	FJU11_09465	368
A0A510Y9J1	Oxidoreductase	Bacteria	Terrabacteria group	Firmicutes	Bacilli	Bacillales	Bacillaceae	Marinococcus	Marinococcus halophilus.	Marinococcus halophilus	1371	MHA01_19820	399
A0A511QYK2	Gfo/Idh/MocA family oxidoreductase	Bacteria	Terrabacteria group	Deinococcus-Thermus	Deinococci	Thermales	Thermaceae	Meiothermus	Meiothermus hypogaeus NBRC 106114.	Meiothermus hypogaeus NBRC 106114	1227553	MHY01S_06040	404
A0A515EMS5	Gfo/Idh/MocA family oxidoreductase	Bacteria	NA-Bacteria	Proteobacteria	Betaproteobacteria	Burkholderiales	Comamonadaceae	Rhodoferax	Rhodoferax sediminis.	Rhodoferax sediminis	2509614	EXZ61_07045	379
A0A520DSZ0	Gfo/Idh/MocA family oxidoreductase	Bacteria	NA-Bacteria	Proteobacteria	Alphaproteobacteria	Sphingomonadales	Sphingomonadaceae	Sphingomonas	Sphingomonas sp.	Sphingomonas sp.	28214	EOP65_00810	357
A0A520NCC3	Gfo/Idh/MocA family oxidoreductase	Bacteria	NA-Bacteria	Proteobacteria	Alphaproteobacteria	Alphaproteobacteria incertae s	NA	NA	SAR116 cluster bacterium.	SAR116 cluster bacterium	2024888	EVA91_07405	361
A0A520P9W3	Gfo/Idh/MocA family oxidoreductase	Bacteria	NA-Bacteria	Proteobacteria	Alphaproteobacteria	Rhodobacterales	Rhodobacteraceae	unclassified Rhodobacteraceae	Rhodobacteraceae bacterium.	Rhodobacteraceae bacterium	1904441	EVA84_01555	372
A0A520PI19	Gfo/Idh/MocA family oxidoreductase	Bacteria	NA-Bacteria	Proteobacteria	unclassified Proteobacter	NA	NA	NA	Proteobacteria bacterium.	Proteobacteria bacterium	1977087	EVA80_07585	379
A0A520RVZ8	Gfo/Idh/MocA family oxidoreductase	Bacteria	NA-Bacteria	Proteobacteria	Gammaproteobacteria	Cellvibrionales	Halieaceae	unclassified Halieaceae	Halieaceae bacterium.	Halieaceae bacterium	2026743	EVA62_00505	407
A0A520S6K2	Gfo/Idh/MocA family oxidoreductase	Bacteria	NA-Bacteria	Proteobacteria	Gammaproteobacteria	Gammaproteobacteria incertae s	NA	NA	OM182 bacterium.	OM182 bacterium	2510334	EVA69_00870	400
A0A520TMK1	Gfo/Idh/MocA family oxidoreductase	Bacteria	NA-Bacteria	Proteobacteria	Gammaproteobacteria	unclassified Gammaproteobacter	NA	NA	Gammaproteobacteria bacterium.	Gammaproteobacteria bacterium	1913989	EVA50_02460	354
A0A520XYI3	Gfo/Idh/MocA family oxidoreductase	Bacteria	Terrabacteria group	Actinobacteria	Acidimicrobiia	Acidimicrobiales	unclassified Acidimicrobi	NA	Acidimicrobiales bacterium.	Acidimicrobiales bacterium	2201156	None	361
A0A520Y1J6	Gfo/Idh/MocA family oxidoreductase	Bacteria	Terrabacteria group	Actinobacteria	Acidimicrobiia	unclassified Acidimicrobiia	NA	NA	Acidimicrobiia bacterium.	Acidimicrobiia bacterium	2080302	EX267_01375	359
A0A520ZTC2	Gfo/Idh/MocA family oxidoreductase	Bacteria	NA-Bacteria	Proteobacteria	Alphaproteobacteria	Rhodobacterales	Rhodobacteraceae	unclassified Rhodobacteraceae	Rhodobacteraceae bacterium.	Rhodobacteraceae bacterium	1904441	EX266_02005	364
A0A521DAU3	Predicted dehydrogenase	Bacteria	NA-Bacteria	Proteobacteria	Alphaproteobacteria	Rhodobacterales	Roseobacteraceae	Ruegeria	Ruegeria faecimaris.	Ruegeria faecimaris	686389	SAMN06265380_105190	364
A0A521WIJ8	Gfo/Idh/MocA family oxidoreductase	Bacteria	Terrabacteria group	Chloroflexi	Dehalococcoidia	unclassified Dehalococcoidia	NA	NA	Dehalococcoidia bacterium.	Dehalococcoidia bacterium	2026734	EPO22_13790	351
A0A522CNR6	Gfo/Idh/MocA family oxidoreductase	Bacteria	NA-Bacteria	Proteobacteria	Alphaproteobacteria	Caulobacterales	Caulobacteraceae	Phenylobacterium	Phenylobacterium sp.	Phenylobacterium sp.	1871053	EPN98_15850	358
A0A523F553	Gfo/Idh/MocA family oxidoreductase	Bacteria	NA-Bacteria	Acidobacteria	unclassified Acidobacteri	NA	NA	NA	Acidobacteria bacterium.	Acidobacteria bacterium	1978231	E2O96_05900	354
A0A524B5P4	Oxidoreductase	Bacteria	Terrabacteria group	Actinobacteria	Acidimicrobiia	Acidimicrobiales	unclassified Acidimicrobi	NA	Acidimicrobiales bacterium mtb01.	Acidimicrobiales bacterium mtb01	1967499	B7C54_05815	357
A0A526PTH7	Gfo/Idh/MocA family oxidoreductase	Bacteria	NA-Bacteria	Proteobacteria	Alphaproteobacteria	Hyphomicrobiales	Phyllobacteriaceae	Mesorhizobium	Mesorhizobium sp.	Mesorhizobium sp.	1871066	E5Y83_04685	371
A0A527VDR5	Gfo/Idh/MocA family oxidoreductase	Bacteria	NA-Bacteria	Proteobacteria	Alphaproteobacteria	Hyphomicrobiales	Phyllobacteriaceae	Mesorhizobium	Mesorhizobium sp.	Mesorhizobium sp.	1871066	E5X67_10010	374
A0A528AUS4	Gfo/Idh/MocA family oxidoreductase	Bacteria	NA-Bacteria	Proteobacteria	Alphaproteobacteria	Hyphomicrobiales	Phyllobacteriaceae	Mesorhizobium	Mesorhizobium sp.	Mesorhizobium sp.	1871066	E5X58_01440	374
A0A528BA40	Gfo/Idh/MocA family oxidoreductase	Bacteria	NA-Bacteria	Proteobacteria	Alphaproteobacteria	Hyphomicrobiales	Phyllobacteriaceae	Mesorhizobium	Mesorhizobium sp.	Mesorhizobium sp.	1871066	E5X60_02155	374
A0A528K1Z5	Gfo/Idh/MocA family oxidoreductase	Bacteria	NA-Bacteria	Proteobacteria	Alphaproteobacteria	Hyphomicrobiales	Phyllobacteriaceae	Mesorhizobium	Mesorhizobium sp.	Mesorhizobium sp.	1871066	E5X64_25550	374
A0A529CSF2	Gfo/Idh/MocA family oxidoreductase	Bacteria	NA-Bacteria	Proteobacteria	Alphaproteobacteria	Hyphomicrobiales	Phyllobacteriaceae	Mesorhizobium	Mesorhizobium sp.	Mesorhizobium sp.	1871066	E5W70_05780	371
A0A529XJN3	Gfo/Idh/MocA family oxidoreductase	Bacteria	NA-Bacteria	Proteobacteria	Alphaproteobacteria	Hyphomicrobiales	Phyllobacteriaceae	Mesorhizobium	Mesorhizobium sp.	Mesorhizobium sp.	1871066	E5V89_23415	357
A0A531C8R4	Gfo/Idh/MocA family oxidoreductase	Bacteria	NA-Bacteria	Proteobacteria	Alphaproteobacteria	Hyphomicrobiales	Phyllobacteriaceae	Mesorhizobium	Mesorhizobium sp.	Mesorhizobium sp.	1871066	E5X80_24740	357
A0A533I810	Gfo/Idh/MocA family oxidoreductase	Bacteria	NA-Bacteria	Proteobacteria	Alphaproteobacteria	Rhodobacterales	Rhodobacteraceae	Paracoccus	Paracoccus denitrificans.	Paracoccus denitrificans	266	DI616_11965	376
A0A542G6T5	Putative dehydrogenase	Bacteria	Terrabacteria group	Actinobacteria	Actinomycetia	Micrococcales	Micrococcaceae	Arthrobacter	Arthrobacter sp. SLBN-122.	Arthrobacter sp. SLBN-122	2768455	FBY36_2784	380
A0A542GJJ4	Putative dehydrogenase	Bacteria	Terrabacteria group	Actinobacteria	Actinomycetia	Micrococcales	Micrococcaceae	Arthrobacter	Arthrobacter sp. SLBN-112.	Arthrobacter sp. SLBN-112	2768452	FBY33_1991	380
A0A542I1M0	Putative dehydrogenase	Bacteria	Terrabacteria group	Actinobacteria	Actinomycetia	Micrococcales	Micrococcaceae	Arthrobacter	Arthrobacter sp. SLBN-83.	Arthrobacter sp. SLBN-83	2768449	FBY30_0340	380
A0A543KFQ3	Putative dehydrogenase	Bacteria	NA-Bacteria	Proteobacteria	Alphaproteobacteria	Rhodobacterales	Rhodobacteraceae	Roseinatronobacter	Roseinatronobacter monicus.	Roseinatronobacter monicus	393481	BD293_2552	373
A0A545BJ46	Gfo/Idh/MocA family oxidoreductase	Bacteria	Terrabacteria group	Actinobacteria	Actinomycetia	Micrococcales	Micrococcaceae	Arthrobacter	Arthrobacter sp. TS-15.	Arthrobacter sp. TS-15	2510797	EU811_07250	380
A0A547NKA8	Gfo/Idh/MocA family oxidoreductase	Bacteria	NA-Bacteria	Proteobacteria	Alphaproteobacteria	Hyphomicrobiales	Phyllobacteriaceae	Mesorhizobium	Mesorhizobium sp. WSM4303.	Mesorhizobium sp. WSM4303	2589887	FJV76_19060	371
A0A547PCP5	Gfo/Idh/MocA family oxidoreductase	Bacteria	NA-Bacteria	Proteobacteria	Alphaproteobacteria	Sphingomonadales	Erythrobacteraceae	Erythrobacter/Porphyrobacter group	Erythrobacter insulae.	Erythrobacter insulae	2584124	FGU71_08065	361
A0A547Q9K8	Gfo/Idh/MocA family oxidoreductase	Bacteria	NA-Bacteria	Proteobacteria	Alphaproteobacteria	Rhodobacterales	Rhodobacteraceae	Paenimaribius	Paenimaribius caenipelagi.	Paenimaribius caenipelagi	2489174	FEV53_02375	362
A0A552UJB5	Gfo/Idh/MocA family oxidoreductase	Bacteria	NA-Bacteria	Proteobacteria	Alphaproteobacteria	Sphingomonadales	Sphingosinicellaceae	Glacieibacterium	Glacieibacterium frigidum.	Glacieibacterium frigidum	2593303	FMM06_02020	354
A0A554VXJ8	Gfo/Idh/MocA family oxidoreductase	Bacteria	Terrabacteria group	Actinobacteria	Actinomycetia	Micrococcales	Micrococcaceae	Arthrobacter	Arthrobacter sp. KBS0703.	Arthrobacter sp. KBS0703	1955698	B1A87_009490	380
A0A558RBX2	Gfo/Idh/MocA family oxidoreductase	Bacteria	NA-Bacteria	Proteobacteria	Alphaproteobacteria	Sphingomonadales	Sphingomonadaceae	Sphingomonas	Sphingomonas solaris.	Sphingomonas solaris	2529389	FOY91_02925	358
A0A562TGA1	Putative dehydrogenase	Bacteria	NA-Bacteria	Proteobacteria	Alphaproteobacteria	Hyphomicrobiales	Stappiaceae	Roseibium	Roseibium hamelinense.	Roseibium hamelinense	150831	JM93_00097	373
A0A562UTU3	Putative dehydrogenase	Bacteria	NA-Bacteria	Proteobacteria	Alphaproteobacteria	Sphingomonadales	Erythrobacteraceae	Altererythrobacter	Altererythrobacter ishigakiensis.	Altererythrobacter ishigakiensis	476157	JN10_0658	363
A0A5B2VAI5	Gfo/Idh/MocA family oxidoreductase	Bacteria	NA-Bacteria	Proteobacteria	Alphaproteobacteria	Hyphomicrobiales	Salinarimonadaceae	Salinarimonas	Salinarimonas soli.	Salinarimonas soli	1638099	F0L46_20905	370
A0A5B8L4H1	Gfo/Idh/MocA family oxidoreductase	Bacteria	NA-Bacteria	Proteobacteria	Alphaproteobacteria	Hyphomicrobiales	Phyllobacteriaceae	Nitratireductor	Nitratireductor sp. SY7.	Nitratireductor sp. SY7	2599600	FQ775_22340	380
A0A5B9EJE4	Gfo/Idh/MocA family oxidoreductase	Bacteria	NA-Bacteria	Proteobacteria	Alphaproteobacteria	Rhodobacterales	Roseobacteraceae	Octadecabacter	Octadecabacter sp. SW4.	Octadecabacter sp. SW4	2602067	FTO60_03165	365
A0A5B9FJT1	Gfo/Idh/MocA family oxidoreductase	Bacteria	NA-Bacteria	Proteobacteria	Alphaproteobacteria	Hyphomicrobiales	Rhizobiaceae	Rhizobium/Agrobacterium group	Rhizobium sp. WL3.	Rhizobium sp. WL3	2603277	FVA81_11215	369
A0A5C1YPR5	Gfo/Idh/MocA family oxidoreductase	Bacteria	NA-Bacteria	Proteobacteria	Alphaproteobacteria	Rhodospirillales	Acetobacteraceae	Acetobacter	Acetobacter sp. KACC 21233.	Acetobacter sp. KACC 21233	2592655	FLP30_09795	363
A0A5C4K5P8	Gfo/Idh/MocA family oxidoreductase	Bacteria	Terrabacteria group	Actinobacteria	Actinomycetia	Micrococcales	Micrococcaceae	Arthrobacter	Arthrobacter sp. BB-1.	Arthrobacter sp. BB-1	2584926	FHJ30_05300	380
A0A5C4MSN2	Gfo/Idh/MocA family oxidoreductase	Bacteria	NA-Bacteria	Proteobacteria	Alphaproteobacteria	Rhodobacterales	Roseobacteraceae	Rubellimicrobium	Rubellimicrobium rubrum.	Rubellimicrobium rubrum	2585369	FHG66_13605	362
A0A5C4R3V7	Gfo/Idh/MocA family oxidoreductase	Bacteria	NA-Bacteria	Proteobacteria	Alphaproteobacteria	Rhodobacterales	Rhodobacteraceae	Paracoccus	Paracoccus haeundaensis.	Paracoccus haeundaensis	225362	FHD67_15350	366
A0A5C4SLT1	Gfo/Idh/MocA family oxidoreductase	Bacteria	NA-Bacteria	Proteobacteria	Alphaproteobacteria	Rhodobacterales	Roseobacteraceae	Phaeobacter	Phaeobacter sp. B1627.	Phaeobacter sp. B1627	2583809	FGE21_07725	368
A0A5C4XJT3	Gfo/Idh/MocA family oxidoreductase	Bacteria	NA-Bacteria	Proteobacteria	Alphaproteobacteria	Hyphomicrobiales	Rhizobiaceae	Rhizobium/Agrobacterium group	Rhizobium smilacinae.	Rhizobium smilacinae	1395944	FHP24_12240	374
A0A5C6SAH5	Gfo/Idh/MocA family oxidoreductase	Bacteria	NA-Bacteria	Proteobacteria	Alphaproteobacteria	Rhodobacterales	Rhodobacteraceae	Paracoccus	Paracoccus aurantiacus.	Paracoccus aurantiacus	2599412	FQV27_02590	382
A0A5C6VEY6	Gfo/Idh/MocA family oxidoreductase	Bacteria	NA-Bacteria	Proteobacteria	Betaproteobacteria	Burkholderiales	Burkholderiaceae	Paraburkholderia	Paraburkholderia azotifigens.	Paraburkholderia azotifigens	2057004	FRZ40_25785	370
A0A5C7PH84	Gfo/Idh/MocA family oxidoreductase	Bacteria	NA-Bacteria	Proteobacteria	Betaproteobacteria	Burkholderiales	Burkholderiaceae	unclassified Burkholderiaceae	Burkholderiaceae bacterium.	Burkholderiaceae bacterium	2030806	E6Q92_02700	379
A0A5D0VWL8	Gfo/Idh/MocA family oxidoreductase	Bacteria	NA-Bacteria	Proteobacteria	Alphaproteobacteria	Rhodobacterales	unclassified Rhodobactera	NA	Rhodobacterales bacterium.	Rhodobacterales bacterium	1948890	FMN50_04240	374
A0A5D4GXP9	Gfo/Idh/MocA family oxidoreductase	Bacteria	NA-Bacteria	Proteobacteria	Alphaproteobacteria	Hyphomicrobiales	Phyllobacteriaceae	Mesorhizobium	Mesorhizobium microcysteis.	Mesorhizobium microcysteis	2682781	FY036_08975	377
A0A5E7XSV6	Oxidoreductase	Bacteria	NA-Bacteria	Proteobacteria	Alphaproteobacteria	Sphingomonadales	Sphingomonadaceae	Sphingomonas	Sphingomonas sp. EC-HK361.	Sphingomonas sp. EC-HK361	2038397	SPHINGO361_100182	362
A0A5E7Z9V9	Oxidoreductase	Bacteria	NA-Bacteria	Proteobacteria	Alphaproteobacteria	Sphingomonadales	Sphingomonadaceae	Sphingomonas	Sphingomonas aurantiaca.	Sphingomonas aurantiaca	185949	SPHINGO391_440403	374
A0A5E8AV45	Oxidoreductase	Bacteria	NA-Bacteria	Proteobacteria	Alphaproteobacteria	Hyphomicrobiales	Phyllobacteriaceae	Hoeflea	Hoeflea sp. EC-HK425.	Hoeflea sp. EC-HK425	2038388	HOE425_340240	361
A0A5E8H4T5	Putative dehydrogenase/related protein	Bacteria	NA-Bacteria	Proteobacteria	Alphaproteobacteria	Hyphomicrobiales	Stappiaceae	Roseibium	Roseibium alexandrii (strain DSM 17067 / NCIMB 14079 / DFL-11)	Roseibium alexandrii DFL-11	244592	SADFL11_4312	374
A0A5F1PC46	Gfo/Idh/MocA family oxidoreductase	Bacteria	NA-Bacteria	Proteobacteria	Alphaproteobacteria	Rhodobacterales	Rhodobacteraceae	Tabrizicola	Tabrizicola sediminis.	Tabrizicola sediminis	2486418	EEB11_07060	376
A0A5J5GP90	Gfo/Idh/MocA family oxidoreductase	Bacteria	NA-Bacteria	Proteobacteria	Alphaproteobacteria	Rhodobacterales	Rhodobacteraceae	Histidinibacterium	Histidinibacterium aquaticum.	Histidinibacterium aquaticum	2613962	F3S47_08905	362
A0A5P8Z5S4	4|5-dihydroxyphthalate dehydrogenase	Bacteria	NA-Bacteria	Proteobacteria	Alphaproteobacteria	Rhodobacterales	Roseobacteraceae	Roseivivax	Roseivivax sp. THAF197b.	Roseivivax sp. THAF197b	2588299	FIV09_18565	360
A0A5P9D3M9	Inositol 2-dehydrogenase	Bacteria	NA-Bacteria	Proteobacteria	Alphaproteobacteria	Hyphomicrobiales	Stappiaceae	Labrenzia	Labrenzia sp. THAF82.	Labrenzia sp. THAF82	2587861	FIV00_20840	374
A0A5P9FG84	Oxidoreductase YteT	Bacteria	NA-Bacteria	Proteobacteria	Alphaproteobacteria	Rhodobacterales	Roseobacteraceae	Roseivivax	Roseivivax sp. THAF30.	Roseivivax sp. THAF30	2587852	FIU91_04175	360
A0A5P9GHB6	Inositol 2-dehydrogenase	Bacteria	NA-Bacteria	Proteobacteria	Alphaproteobacteria	Rhodobacterales	Roseobacteraceae	Ruegeria	Ruegeria sp. THAF33.	Ruegeria sp. THAF33	2587853	FIU92_18580	365
A0A5P9GSQ6	Oxidoreductase YteT	Bacteria	NA-Bacteria	Proteobacteria	Alphaproteobacteria	Sphingomonadales	Erythrobacteraceae	Erythrobacter/Porphyrobacter group	Erythrobacter sp. THAF29.	Erythrobacter sp. THAF29	2587851	FIU90_14975	359
A0A5P9JCA7	1|5-anhydro-D-fructose reductase	Bacteria	NA-Bacteria	Proteobacteria	Alphaproteobacteria	Rhodobacterales	Roseobacteraceae	Maribius	Maribius sp. THAF1.	Maribius sp. THAF1	2587842	FIU81_11890	365
A0A5Q2Q891	Gfo/Idh/MocA family oxidoreductase	Bacteria	NA-Bacteria	Proteobacteria	Gammaproteobacteria	Oceanospirillales	Litoricolaceae	Litoricola	Litoricola lipolytica.	Litoricola lipolytica	418701	GH975_01265	355
A0A5Q4DIQ4	Gfo/Idh/MocA family oxidoreductase	Bacteria	NA-Bacteria	Proteobacteria	Alphaproteobacteria	Rhodobacterales	Rhodobacteraceae	unclassified Rhodobacteraceae	Rhodobacteraceae bacterium.	Rhodobacteraceae bacterium	1904441	EA339_11910	373
A0A5Q4FTV5	Gfo/Idh/MocA family oxidoreductase	Bacteria	Terrabacteria group	Actinobacteria	Nitriliruptoria	Nitriliruptorales	Nitriliruptoraceae	Nitriliruptor	Nitriliruptor sp.	Nitriliruptor sp.	2448056	EA388_09895	374
A0A5S4UKN3	Gfo/Idh/MocA family oxidoreductase	Bacteria	NA-Bacteria	Proteobacteria	Gammaproteobacteria	Oceanospirillales	Oceanospirillaceae	Marinomonas	Marinomonas sp. IMCC 4694.	Marinomonas sp. IMCC 4694	2605432	FXV75_02715	376
A0A640VQV1	Oxidoreductase	Bacteria	NA-Bacteria	Proteobacteria	Alphaproteobacteria	Rhodobacterales	Roseobacteraceae	Roseobacter	Roseobacter cerasinus.	Roseobacter cerasinus	2602289	So717_17370	364
A0A651E4C8	Gfo/Idh/MocA family oxidoreductase	Bacteria	NA-Bacteria	Spirochaetes	Spirochaetia	Spirochaetales	Spirochaetaceae	unclassified Spirochaetaceae	Spirochaetaceae bacterium.	Spirochaetaceae bacterium	1898206	EA383_11015	415
A0A653YTZ6	Oxidoreductase	Bacteria	NA-Bacteria	Proteobacteria	Alphaproteobacteria	Sphingomonadales	Sphingomonadaceae	Sphingomonas	Sphingomonas sp. T1.	Sphingomonas sp. T1	2653172	SPHINGOT1_10206	349
A0A654CZ75	Oxidoreductase	Bacteria	NA-Bacteria	Proteobacteria	Alphaproteobacteria	Sphingomonadales	Sphingomonadaceae	Sphingomonas	Sphingomonas sp. 8AM.	Sphingomonas sp. 8AM	2653170	SPHINGO8AM_70002	368
A0A6A8A6Z6	Gfo/Idh/MocA family oxidoreductase	Bacteria	NA-Bacteria	Proteobacteria	Alphaproteobacteria	Hyphomicrobiales	Rhizobiaceae	Endobacterium	Endobacterium cereale.	Endobacterium cereale	2663029	GAO09_13635	366
A0A6B0TJW0	Gfo/Idh/MocA family oxidoreductase	Bacteria	NA-Bacteria	Proteobacteria	Alphaproteobacteria	Rhodobacterales	Rhodobacteraceae	Oceanomicrobium	Oceanomicrobium pacificus.	Oceanomicrobium pacificus	2692916	GSH16_04935	366
A0A6B1AY07	Gfo/Idh/MocA family oxidoreductase	Bacteria	NA-Bacteria	Proteobacteria	Gammaproteobacteria	unclassified Gammaproteobacter	NA	NA	Gammaproteobacteria bacterium.	Gammaproteobacteria bacterium	1913989	None	376
A0A6B1B3J1	Gfo/Idh/MocA family oxidoreductase	Bacteria	Terrabacteria group	Actinobacteria	Acidimicrobiia	Acidimicrobiales	Acidimicrobiaceae	unclassified Acidimicrobiaceae	Acidimicrobiaceae bacterium.	Acidimicrobiaceae bacterium	2024894	None	358
A0A6B1B7U9	Gfo/Idh/MocA family oxidoreductase	Bacteria	Terrabacteria group	Actinobacteria	Acidimicrobiia	Acidimicrobiales	unclassified Acidimicrobi	NA	Acidimicrobiales bacterium.	Acidimicrobiales bacterium	2201156	None	367
A0A6B1EA02	Gfo/Idh/MocA family oxidoreductase	Bacteria	Terrabacteria group	Actinobacteria	Acidimicrobiia	Acidimicrobiales	Acidimicrobiaceae	unclassified Acidimicrobiaceae	Acidimicrobiaceae bacterium.	Acidimicrobiaceae bacterium	2024894	F4217_04030	359
A0A6B1F176	Gfo/Idh/MocA family oxidoreductase	Bacteria	NA-Bacteria	Proteobacteria	Alphaproteobacteria	Rhodobacterales	Rhodobacteraceae	unclassified Rhodobacteraceae	Rhodobacteraceae bacterium.	Rhodobacteraceae bacterium	1904441	None	364
A0A6B1GBT8	Gfo/Idh/MocA family oxidoreductase	Bacteria	Terrabacteria group	Actinobacteria	Acidimicrobiia	Acidimicrobiales	unclassified Acidimicrobi	NA	Acidimicrobiales bacterium.	Acidimicrobiales bacterium	2201156	None	365
A0A6B2PCQ5	Gfo/Idh/MocA family oxidoreductase	Bacteria	NA-Bacteria	Proteobacteria	Alphaproteobacteria	Rhodobacterales	Roseobacteraceae	Salipiger	Salipiger sp. PrR004.	Salipiger sp. PrR004	2706547	G0P98_15245	380
A0A6B3RLB5	Gfo/Idh/MocA family oxidoreductase	Bacteria	NA-Bacteria	Proteobacteria	Alphaproteobacteria	Rhodobacterales	Rhodobacteraceae	Tabrizicola	Tabrizicola algicola.	Tabrizicola algicola	2709381	G3572_11550	372
A0A6C1T4A5	Gfo/Idh/MocA family oxidoreductase	Bacteria	NA-Bacteria	Proteobacteria	Alphaproteobacteria	Rhodobacterales	Rhodobacteraceae	unclassified Rhodobacteraceae	Rhodobacteraceae bacterium.	Rhodobacteraceae bacterium	1904441	EA407_02905	371
A0A6C7E4I9	Putative oxidoreductase	Bacteria	Terrabacteria group	Actinobacteria	Acidimicrobiia	Acidimicrobiales	Ilumatobacteraceae	Ilumatobacter	Ilumatobacter coccineus (strain NBRC 103263 / KCTC 29153 / YM16-304)	Ilumatobacter coccineus YM16-304	1313172	YM304_24500	388
A0A6F8Q0U8	Oxidoreductase	Bacteria	NA-Bacteria	Proteobacteria	Alphaproteobacteria	Rhodobacterales	Roseobacteraceae	Mameliella	Mameliella alba.	Mameliella alba	561184	KU6B_04510	355
A0A6G2JBG8	Gfo/Idh/MocA family oxidoreductase	Bacteria	Terrabacteria group	Actinobacteria	Acidimicrobiia	Acidimicrobiales	unclassified Acidimicrobi	NA	Acidimicrobiales bacterium.	Acidimicrobiales bacterium	2201156	None	367
A0A6G2JX23	Gfo/Idh/MocA family oxidoreductase	Bacteria	Terrabacteria group	Actinobacteria	Acidimicrobiia	Acidimicrobiales	unclassified Acidimicrobi	NA	Acidimicrobiales bacterium.	Acidimicrobiales bacterium	2201156	F4Y76_11055	365
A0A6G4WJG9	Gfo/Idh/MocA family oxidoreductase	Bacteria	NA-Bacteria	Proteobacteria	Alphaproteobacteria	Hyphomicrobiales	Phyllobacteriaceae	Mesorhizobium	Mesorhizobium camelthorni.	Mesorhizobium camelthorni	475069	G6N73_28270	374
A0A6H2DRC7	Gfo/Idh/MocA family oxidoreductase	Bacteria	NA-Bacteria	Proteobacteria	Alphaproteobacteria	Sphingomonadales	Sphingomonadaceae	Parasphingorhabdus	Parasphingorhabdus halotolerans.	Parasphingorhabdus halotolerans	2725558	HF685_13815	388
A0A6H9HCU5	Oxidoreductase	Bacteria	NA-Bacteria	Proteobacteria	Alphaproteobacteria	Sphingomonadales	Sphingomonadaceae	Novosphingobium	Novosphingobium sp. TCA1.	Novosphingobium sp. TCA1	2682474	NTCA1_28920	362
A0A6I0BZK2	Gfo/Idh/MocA family oxidoreductase	Bacteria	Terrabacteria group	Firmicutes	Bacilli	Bacillales	Bacillaceae	Priestia	Priestia endophytica.	Priestia endophytica	135735	F8155_07895	401
A0A6I2W0Y2	Gfo/Idh/MocA family oxidoreductase	Bacteria	Terrabacteria group	Actinobacteria	Actinomycetia	unclassified Actinomycetia	NA	NA	Actinomycetia bacterium.	Actinomycetia bacterium	1883427	None	358
A0A6I2XD89	Gfo/Idh/MocA family oxidoreductase	Bacteria	Terrabacteria group	Actinobacteria	Actinomycetia	unclassified Actinomycetia	NA	NA	Actinomycetia bacterium.	Actinomycetia bacterium	1883427	F2520_05650	366
A0A6I2XGA7	Gfo/Idh/MocA family oxidoreductase	Bacteria	Terrabacteria group	Actinobacteria	Actinomycetia	unclassified Actinomycetia	NA	NA	Actinomycetia bacterium.	Actinomycetia bacterium	1883427	F2857_00090	348
A0A6I3D9T7	Gfo/Idh/MocA family oxidoreductase	Bacteria	Terrabacteria group	Actinobacteria	Actinomycetia	unclassified Actinomycetia	NA	NA	Actinomycetia bacterium.	Actinomycetia bacterium	1883427	F2634_02710	359
A0A6I3DBC1	Gfo/Idh/MocA family oxidoreductase	Bacteria	Terrabacteria group	Actinobacteria	Actinomycetia	unclassified Actinomycetia	NA	NA	Actinomycetia bacterium.	Actinomycetia bacterium	1883427	None	359
A0A6I3ETN1	Gfo/Idh/MocA family oxidoreductase	Bacteria	Terrabacteria group	Actinobacteria	Actinomycetia	unclassified Actinomycetia	NA	NA	Actinomycetia bacterium.	Actinomycetia bacterium	1883427	None	360
A0A6I3F9K5	Gfo/Idh/MocA family oxidoreductase	Bacteria	Terrabacteria group	Actinobacteria	Actinomycetia	unclassified Actinomycetia	NA	NA	Actinomycetia bacterium.	Actinomycetia bacterium	1883427	F2583_03270	345
A0A6I3GMN2	Gfo/Idh/MocA family oxidoreductase	Bacteria	Terrabacteria group	Actinobacteria	Actinomycetia	unclassified Actinomycetia	NA	NA	Actinomycetia bacterium.	Actinomycetia bacterium	1883427	F2942_01125	382
A0A6I3I3B6	Gfo/Idh/MocA family oxidoreductase	Bacteria	Terrabacteria group	Actinobacteria	Actinomycetia	unclassified Actinomycetia	NA	NA	Actinomycetia bacterium.	Actinomycetia bacterium	1883427	None	362
A0A6I3I767	Oxidoreductase	Bacteria	Terrabacteria group	Actinobacteria	Actinomycetia	unclassified Actinomycetia	NA	NA	Actinomycetia bacterium.	Actinomycetia bacterium	1883427	F2930_06920	358
A0A6I3MRG8	Oxidoreductase	Bacteria	Terrabacteria group	Actinobacteria	Actinomycetia	unclassified Actinomycetia	NA	NA	Actinomycetia bacterium.	Actinomycetia bacterium	1883427	F2937_01570	367
A0A6I3WTG3	Gfo/Idh/MocA family oxidoreductase	Bacteria	Terrabacteria group	Actinobacteria	Actinomycetia	unclassified Actinomycetia	NA	NA	Actinomycetia bacterium.	Actinomycetia bacterium	1883427	F2789_07820	363
A0A6I4IYK7	Gfo/Idh/MocA family oxidoreductase	Bacteria	NA-Bacteria	Proteobacteria	Alphaproteobacteria	Sphingomonadales	Sphingomonadaceae	Sphingomonas	Sphingomonas horti.	Sphingomonas horti	2682842	GON01_04540	361
A0A6I4SRT8	Gfo/Idh/MocA family oxidoreductase	Bacteria	NA-Bacteria	Proteobacteria	Alphaproteobacteria	Sphingomonadales	Erythrobacteraceae	Pontixanthobacter	Pontixanthobacter gangjinensis.	Pontixanthobacter gangjinensis	1028742	GRI36_13230	363
A0A6J4BXV6	Oxidoreductase	Bacteria	NA-Bacteria	Proteobacteria	Alphaproteobacteria	Sphingomonadales	Sphingomonadaceae	Sphingomonas	Sphingomonas sp. HMP9.	Sphingomonas sp. HMP9	1517554	HMP09_1990	353
A0A6J4S5X0	Oxidoreductase| NAD(P)-dependent| weak similarity to Myo-inositol 2-dehydrogenase	Bacteria	NA-Bacteria	Proteobacteria	Alphaproteobacteria	Sphingomonadales	Sphingomonadaceae	environmental samples	uncultured Sphingomonadaceae bacterium.	uncultured Sphingomonadaceae bacterium	169976	AVDCRST_MAG39	361
A0A6J5C2D7	GFO_IDH_MocA_C domain-containing protein	Bacteria	NA-Bacteria	Proteobacteria	Betaproteobacteria	Burkholderiales	Burkholderiaceae	Paraburkholderia	Paraburkholderia rhynchosiae.	Paraburkholderia rhynchosiae	487049	LMG27174_05228	347
A0A6L3EVD2	Gfo/Idh/MocA family oxidoreductase	Bacteria	Terrabacteria group	Chloroflexi	unclassified Chloroflexi	NA	NA	NA	Chloroflexi bacterium.	Chloroflexi bacterium	2026724	DWQ04_26490	403
A0A6L5Z1Y1	Gfo/Idh/MocA family oxidoreductase	Bacteria	NA-Bacteria	Proteobacteria	Alphaproteobacteria	Rhodobacterales	Rhodobacteraceae	Halovulum	Halovulum marinum.	Halovulum marinum	2662447	GE300_13255	373
A0A6L5ZE82	Gfo/Idh/MocA family oxidoreductase	Bacteria	Terrabacteria group	Actinobacteria	Actinomycetia	unclassified Actinomycetia	NA	NA	Actinomycetia bacterium.	Actinomycetia bacterium	1883427	F2914_03550	382
A0A6L6C7I6	Gfo/Idh/MocA family oxidoreductase	Bacteria	Terrabacteria group	Actinobacteria	Actinomycetia	unclassified Actinomycetia	NA	NA	Actinomycetia bacterium.	Actinomycetia bacterium	1883427	F2729_02950	356
A0A6L6CDE5	Gfo/Idh/MocA family oxidoreductase	Bacteria	Terrabacteria group	Actinobacteria	Actinomycetia	unclassified Actinomycetia	NA	NA	Actinomycetia bacterium.	Actinomycetia bacterium	1883427	F2645_04725	359
A0A6L6CST8	Gfo/Idh/MocA family oxidoreductase	Bacteria	Terrabacteria group	Actinobacteria	Actinomycetia	unclassified Actinomycetia	NA	NA	Actinomycetia bacterium.	Actinomycetia bacterium	1883427	F2625_01485	374
A0A6L6DUL3	Oxidoreductase	Bacteria	Terrabacteria group	Actinobacteria	Actinomycetia	unclassified Actinomycetia	NA	NA	Actinomycetia bacterium.	Actinomycetia bacterium	1883427	F2650_06960	358
A0A6L6DZB3	Oxidoreductase	Bacteria	Terrabacteria group	Actinobacteria	Actinomycetia	unclassified Actinomycetia	NA	NA	Actinomycetia bacterium.	Actinomycetia bacterium	1883427	F2579_06570	358
A0A6L7KLM7	Gfo/Idh/MocA family oxidoreductase	Bacteria	NA-Bacteria	Proteobacteria	Alphaproteobacteria	Rhodobacterales	Rhodobacteraceae	Boseongicola	Boseongicola sp. SB0667_bin_21.	Boseongicola sp. SB0667_bin_21	2604846	F4Z55_09165	380
A0A6L7LQP1	Gfo/Idh/MocA family oxidoreductase	Bacteria	NA-Bacteria	Proteobacteria	Alphaproteobacteria	Rhodobacterales	Rhodobacteraceae	Boseongicola	Boseongicola sp. SB0665_bin_10.	Boseongicola sp. SB0665_bin_10	2604845	F4Y68_16610	380
A0A6L7NF12	Gfo/Idh/MocA family oxidoreductase	Bacteria	Terrabacteria group	Actinobacteria	Acidimicrobiia	unclassified Acidimicrobiia	NA	NA	Acidimicrobiia bacterium.	Acidimicrobiia bacterium	2080302	F4Y40_09565	356
A0A6L7S2E5	Gfo/Idh/MocA family oxidoreductase	Bacteria	NA-Bacteria	Proteobacteria	Alphaproteobacteria	Rhodobacterales	Rhodobacteraceae	Boseongicola	Boseongicola sp. SB0662_bin_57.	Boseongicola sp. SB0662_bin_57	2604843	F4X97_04625	380
A0A6L8E8N7	Gfo/Idh/MocA family oxidoreductase	Bacteria	NA-Bacteria	Proteobacteria	Gammaproteobacteria	unclassified Gammaproteobacter	NA	NA	Gammaproteobacteria bacterium.	Gammaproteobacteria bacterium	1913989	F4127_01735	376
A0A6M1RES9	Gfo/Idh/MocA family oxidoreductase	Bacteria	NA-Bacteria	Proteobacteria	Gammaproteobacteria	Vibrionales	Vibrionaceae	Grimontia	Grimontia sedimenti.	Grimontia sedimenti	2711294	G5S52_00020	374
A0A6N1VGY0	Gfo/Idh/MocA family oxidoreductase	Bacteria	NA-Bacteria	Proteobacteria	Alphaproteobacteria	Hyphomicrobiales	Phyllobacteriaceae	Oricola	Oricola thermophila.	Oricola thermophila	2742145	HTY61_17285	367
A0A6N2DJ02	Gfo/Idh/MocA family oxidoreductase	Bacteria	Terrabacteria group	Actinobacteria	Acidimicrobiia	Acidimicrobiales	Ilumatobacteraceae	Ilumatobacter	Ilumatobacter sp.	Ilumatobacter sp.	1967498	EA389_11360	374
A0A6N3LME7	Putative oxidoreductase	Bacteria	NA-Bacteria	Proteobacteria	Gammaproteobacteria	Vibrionales	Vibrionaceae	Vibrio	Vibrio nigripulchritudo SFn135.	Vibrio nigripulchritudo SFn135	1238448	VIBNISFn135_530016	369
A0A6N6JC46	Oxidoreductase	Bacteria	NA-Bacteria	Proteobacteria	Alphaproteobacteria	Rhodobacterales	Roseobacteraceae	Litoreibacter	Litoreibacter roseus.	Litoreibacter roseus	2601869	KIN_00430	364
A0A6N7ZTA5	Gfo/Idh/MocA family oxidoreductase	Bacteria	NA-Bacteria	Proteobacteria	Alphaproteobacteria	Hyphomicrobiales	Stappiaceae	Roseibium	Roseibium sp. RKSG952.	Roseibium sp. RKSG952	2529384	E1297_09175	373
A0A6N8AC49	Gfo/Idh/MocA family oxidoreductase	Bacteria	NA-Bacteria	Proteobacteria	Alphaproteobacteria	Hyphomicrobiales	Stappiaceae	Roseibium	Roseibium sp. RKSG952.	Roseibium sp. RKSG952	2529384	E1297_43275	365
A0A6N9A102	Gfo/Idh/MocA family oxidoreductase	Bacteria	Terrabacteria group	Actinobacteria	Acidimicrobiia	unclassified Acidimicrobiia	NA	NA	Acidimicrobiia bacterium.	Acidimicrobiia bacterium	2080302	F4X21_07515	347
A0A6N9B7C1	Gfo/Idh/MocA family oxidoreductase	Bacteria	NA-Bacteria	Proteobacteria	Alphaproteobacteria	Rhodobacterales	Rhodobacteraceae	unclassified Rhodobacteraceae	Rhodobacteraceae bacterium.	Rhodobacteraceae bacterium	1904441	F4X24_04500	364
A0A6N9EQ41	Gfo/Idh/MocA family oxidoreductase	Bacteria	Terrabacteria group	Actinobacteria	Acidimicrobiia	Acidimicrobiales	Acidimicrobiaceae	unclassified Acidimicrobiaceae	Acidimicrobiaceae bacterium.	Acidimicrobiaceae bacterium	2024894	None	361
A0A6S6G4L4	Oxidoreductase	Bacteria	NA-Bacteria	Proteobacteria	Alphaproteobacteria	Sphingomonadales	Sphingomonadaceae	Sphingomonas	Sphingomonas sp. HMP6.	Sphingomonas sp. HMP6	1517551	HMP06_2464	362
A0A6S6U8F3	Oxidoreductase| NAD(P)-dependent| weak similarity to Myo-inositol 2-dehydrogenase	Bacteria	NA-Bacteria	Proteobacteria	Gammaproteobacteria	Thiotrichales	Thiotrichaceae	environmental samples	uncultured Thiotrichaceae bacterium.	uncultured Thiotrichaceae bacterium	298394	HELGO_WM26068	191
A0A6V6ZPB4	Oxidoreductase YteT	Bacteria	NA-Bacteria	Proteobacteria	Alphaproteobacteria	Rhodobacterales	Roseobacteraceae	Ruegeria	Ruegeria sp. THAF57.	Ruegeria sp. THAF57	2744555	RUESEDTHA_03135	363
A0A7C0WPA7	Gfo/Idh/MocA family oxidoreductase	Bacteria	Terrabacteria group	Actinobacteria	Actinomycetia	unclassified Actinomycetia	NA	NA	Actinomycetia bacterium.	Actinomycetia bacterium	1883427	ENG98_01085	356
A0A7C2NH97	Gfo/Idh/MocA family oxidoreductase	Bacteria	NA-Bacteria	Proteobacteria	Deltaproteobacteria	unclassified Deltaproteobacter	NA	NA	Deltaproteobacteria bacterium.	Deltaproteobacteria bacterium	2026735	ENQ81_19240	351
A0A7C3HDD5	Gfo/Idh/MocA family oxidoreductase	Bacteria	Terrabacteria group	Deinococcus-Thermus	Deinococci	Thermales	Thermaceae	Meiothermus	Meiothermus ruber.	Meiothermus ruber	277	ENS82_01795	405
A0A7C3N7S1	Gfo/Idh/MocA family oxidoreductase	Bacteria	Terrabacteria group	Chloroflexi	Anaerolineae	unclassified Anaerolineae	NA	NA	Anaerolineae bacterium.	Anaerolineae bacterium	2052143	ENR96_00145	404
A0A7C7TNL5	Gfo/Idh/MocA family oxidoreductase	Bacteria	NA-Bacteria	Proteobacteria	Gammaproteobacteria	unclassified Gammaproteobacter	NA	NA	Gammaproteobacteria bacterium.	Gammaproteobacteria bacterium	1913989	EYQ33_05080	395
A0A7C7WC53	Gfo/Idh/MocA family oxidoreductase	Bacteria	NA-Bacteria	Proteobacteria	Gammaproteobacteria	unclassified Gammaproteobacter	NA	NA	Gammaproteobacteria bacterium.	Gammaproteobacteria bacterium	1913989	EYP91_03165	341
A0A7C7XFN3	Gfo/Idh/MocA family oxidoreductase	Bacteria	NA-Bacteria	Proteobacteria	Candidatus Lambdaproteoba	NA	NA	NA	Candidatus Lambdaproteobacteria bacterium.	Candidatus Lambdaproteobacteria bacterium	2035771	EYQ29_07890	372
A0A7C7YJV1	Gfo/Idh/MocA family oxidoreductase	Bacteria	NA-Bacteria	Proteobacteria	Deltaproteobacteria	Myxococcales	unclassified Myxococcales	NA	Myxococcales bacterium.	Myxococcales bacterium	2026763	EYQ66_07895	374
A0A7C8CFR8	Gfo/Idh/MocA family oxidoreductase	Bacteria	NA-Bacteria	Proteobacteria	Deltaproteobacteria	Myxococcales	unclassified Myxococcales	NA	Myxococcales bacterium.	Myxococcales bacterium	2026763	EYQ54_13985	355
A0A7C8DI40	Gfo/Idh/MocA family oxidoreductase	Bacteria	NA-Bacteria	Proteobacteria	Deltaproteobacteria	Myxococcales	unclassified Myxococcales	NA	Myxococcales bacterium.	Myxococcales bacterium	2026763	EYQ46_16790	354
A0A7C8DVB1	Gfo/Idh/MocA family oxidoreductase	Bacteria	NA-Bacteria	Proteobacteria	Deltaproteobacteria	Myxococcales	unclassified Myxococcales	NA	Myxococcales bacterium.	Myxococcales bacterium	2026763	EYQ46_20490	357
A0A7C9IMP9	Gfo/Idh/MocA family oxidoreductase	Bacteria	NA-Bacteria	Proteobacteria	Alphaproteobacteria	Rhodobacterales	Rhodobacteraceae	Kangsaoukella	Kangsaoukella pontilimi.	Kangsaoukella pontilimi	2691042	GQ651_03020	383
A0A7C9K4B2	Gfo/Idh/MocA family oxidoreductase	Bacteria	NA-Bacteria	Proteobacteria	Alphaproteobacteria	Rhodobacterales	Rhodobacteraceae	Fertoeibacter	Fertoeibacter niger.	Fertoeibacter niger	2656921	GEU84_09220	389
A0A7C9KLS7	Gfo/Idh/MocA family oxidoreductase	Bacteria	NA-Bacteria	Proteobacteria	Alphaproteobacteria	Sphingomonadales	Sphingosinicellaceae	Polymorphobacter	Polymorphobacter fuscus.	Polymorphobacter fuscus	1439888	F3168_04430	355
A0A7D6IM98	Gfo/Idh/MocA family oxidoreductase	Bacteria	Terrabacteria group	Actinobacteria	unclassified Actinobacter	NA	NA	NA	Actinobacteria bacterium IMCC26103.	Actinobacteria bacterium IMCC26103	1848756	DLE04_02395	367
A0A7D7VKH4	Gfo/Idh/MocA family oxidoreductase	Bacteria	NA-Bacteria	Proteobacteria	Alphaproteobacteria	Rhodobacterales	Rhodobacteraceae	Boseongicola	Boseongicola sp.	Boseongicola sp.	1886600	GKR98_17110	366
A0A7D7VZ79	Gfo/Idh/MocA family oxidoreductase	Bacteria	Terrabacteria group	Actinobacteria	Actinomycetia	Micrococcales	Micrococcaceae	Paenarthrobacter	Flavobacterium sp. (strain K172)	Paenarthrobacter ureafaciens	37931	FV140_09610	380
A0A7G5ILD0	Gfo/Idh/MocA family oxidoreductase	Bacteria	NA-Bacteria	Proteobacteria	Alphaproteobacteria	Sphingomonadales	Sphingosinicellaceae	Sandaracinobacter	Sandaracinobacter sp. M6.	Sandaracinobacter sp. M6	2759707	H3309_06880	366
A0A7G5Z8V4	Gfo/Idh/MocA family oxidoreductase	Bacteria	NA-Bacteria	Proteobacteria	Alphaproteobacteria	Sphingomonadales	Sphingomonadaceae	Sphingomonas	Sphingomonas alpina.	Sphingomonas alpina	653931	G4G27_20530	358
A0A7G6WKC3	Gfo/Idh/MocA family oxidoreductase	Bacteria	Terrabacteria group	Actinobacteria	Actinomycetia	Micrococcales	Micrococcaceae	Pseudarthrobacter	Pseudarthrobacter sp. NBSH8.	Pseudarthrobacter sp. NBSH8	2596911	FYJ92_08300	380
A0A7H0LR30	Gfo/Idh/MocA family oxidoreductase	Bacteria	NA-Bacteria	Proteobacteria	Alphaproteobacteria	Sphingomonadales	Sphingomonadaceae	Sphingomonas	Sphingomonas alpina.	Sphingomonas alpina	653931	H3Z74_19860	358
A0A7H1J7Q0	Gfo/Idh/MocA family oxidoreductase	Bacteria	NA-Bacteria	Proteobacteria	Gammaproteobacteria	Oceanospirillales	Oceanospirillaceae	Marinomonas	Marinomonas arctica.	Marinomonas arctica	383750	IBG28_02315	403
A0A7H4KDW0	Gfo/Idh/MocA family oxidoreductase	Bacteria	NA-Bacteria	Proteobacteria	Alphaproteobacteria	Hyphomicrobiales	Phyllobacteriaceae	Oricola	Oricola sp.	Oricola sp.	1979950	ED558_01655	369
A0A7K0LE07	Gfo/Idh/MocA family oxidoreductase	Bacteria	Terrabacteria group	Actinobacteria	Actinomycetia	unclassified Actinomycetia	NA	NA	Actinomycetia bacterium.	Actinomycetia bacterium	1883427	F2877_02165	359
A0A7K0LIR6	Oxidoreductase	Bacteria	Terrabacteria group	Actinobacteria	Actinomycetia	unclassified Actinomycetia	NA	NA	Actinomycetia bacterium.	Actinomycetia bacterium	1883427	F2883_01890	367
A0A7K0M4K6	Gfo/Idh/MocA family oxidoreductase	Bacteria	Terrabacteria group	Actinobacteria	Actinomycetia	unclassified Actinomycetia	NA	NA	Actinomycetia bacterium.	Actinomycetia bacterium	1883427	F2864_09705	372
A0A7K0NTH7	Gfo/Idh/MocA family oxidoreductase	Bacteria	Terrabacteria group	Actinobacteria	Actinomycetia	unclassified Actinomycetia	NA	NA	Actinomycetia bacterium.	Actinomycetia bacterium	1883427	F2849_02440	363
A0A7K0SGI9	Gfo/Idh/MocA family oxidoreductase	Bacteria	Terrabacteria group	Actinobacteria	Actinomycetia	unclassified Actinomycetia	NA	NA	Actinomycetia bacterium.	Actinomycetia bacterium	1883427	F2782_02370	359
A0A7K0TRN3	Oxidoreductase	Bacteria	Terrabacteria group	Actinobacteria	Actinomycetia	unclassified Actinomycetia	NA	NA	Actinomycetia bacterium.	Actinomycetia bacterium	1883427	F2759_02200	367
A0A7K0U648	Gfo/Idh/MocA family oxidoreductase	Bacteria	Terrabacteria group	Actinobacteria	Actinomycetia	unclassified Actinomycetia	NA	NA	Actinomycetia bacterium.	Actinomycetia bacterium	1883427	F2736_04680	359
A0A7K0UPL5	Gfo/Idh/MocA family oxidoreductase	Bacteria	Terrabacteria group	Actinobacteria	Actinomycetia	unclassified Actinomycetia	NA	NA	Actinomycetia bacterium.	Actinomycetia bacterium	1883427	F2741_02420	345
A0A7K0V9C7	Oxidoreductase	Bacteria	Terrabacteria group	Actinobacteria	Actinomycetia	unclassified Actinomycetia	NA	NA	Actinomycetia bacterium.	Actinomycetia bacterium	1883427	F2724_02540	367
A0A7K0VJE8	Gfo/Idh/MocA family oxidoreductase	Bacteria	Terrabacteria group	Actinobacteria	Actinomycetia	unclassified Actinomycetia	NA	NA	Actinomycetia bacterium.	Actinomycetia bacterium	1883427	F2735_06415	364
A0A7K0WSG4	Gfo/Idh/MocA family oxidoreductase	Bacteria	Terrabacteria group	Actinobacteria	Actinomycetia	unclassified Actinomycetia	NA	NA	Actinomycetia bacterium.	Actinomycetia bacterium	1883427	F2694_11355	379
A0A7K0ZEG4	Gfo/Idh/MocA family oxidoreductase	Bacteria	Terrabacteria group	Actinobacteria	Actinomycetia	unclassified Actinomycetia	NA	NA	Actinomycetia bacterium.	Actinomycetia bacterium	1883427	F2594_04665	359
A0A7K0ZQT2	Gfo/Idh/MocA family oxidoreductase	Bacteria	Terrabacteria group	Actinobacteria	Actinomycetia	unclassified Actinomycetia	NA	NA	Actinomycetia bacterium.	Actinomycetia bacterium	1883427	F2714_00900	374
A0A7K1AXR8	Gfo/Idh/MocA family oxidoreductase	Bacteria	Terrabacteria group	Actinobacteria	Actinomycetia	unclassified Actinomycetia	NA	NA	Actinomycetia bacterium.	Actinomycetia bacterium	1883427	F2527_04895	295
A0A7K1BBJ2	Gfo/Idh/MocA family oxidoreductase	Bacteria	Terrabacteria group	Actinobacteria	Actinomycetia	unclassified Actinomycetia	NA	NA	Actinomycetia bacterium.	Actinomycetia bacterium	1883427	F2534_19180	380
A0A7K1C9F4	Gfo/Idh/MocA family oxidoreductase	Bacteria	Terrabacteria group	Actinobacteria	Actinomycetia	unclassified Actinomycetia	NA	NA	Actinomycetia bacterium.	Actinomycetia bacterium	1883427	F2562_07565	201
A0A7K1CQW9	Gfo/Idh/MocA family oxidoreductase	Bacteria	Terrabacteria group	Actinobacteria	Actinomycetia	unclassified Actinomycetia	NA	NA	Actinomycetia bacterium.	Actinomycetia bacterium	1883427	F2560_00295	363
A0A7K1DY84	GFO_IDH_MocA_C domain-containing protein	Bacteria	Terrabacteria group	Actinobacteria	Actinomycetia	unclassified Actinomycetia	NA	NA	Actinomycetia bacterium.	Actinomycetia bacterium	1883427	F2954_06255	215
A0A7K1DZH8	GFO_IDH_MocA_C domain-containing protein	Bacteria	Terrabacteria group	Actinobacteria	Actinomycetia	unclassified Actinomycetia	NA	NA	Actinomycetia bacterium.	Actinomycetia bacterium	1883427	F2954_05585	209
A0A7K1EIZ8	Gfo/Idh/MocA family oxidoreductase	Bacteria	Terrabacteria group	Actinobacteria	Actinomycetia	unclassified Actinomycetia	NA	NA	Actinomycetia bacterium.	Actinomycetia bacterium	1883427	F2545_01030	363
A0A7K1IU66	Gfo/Idh/MocA family oxidoreductase	Bacteria	Terrabacteria group	Actinobacteria	Actinomycetia	unclassified Actinomycetia	NA	NA	Actinomycetia bacterium.	Actinomycetia bacterium	1883427	F2682_01350	374
A0A7K1NJ99	Gfo/Idh/MocA family oxidoreductase	Bacteria	Terrabacteria group	Actinobacteria	Actinomycetia	Micrococcales	Micrococcaceae	Pseudarthrobacter	Pseudarthrobacter sp. GA104.	Pseudarthrobacter sp. GA104	2676311	GK109_05330	380
A0A7K1YTN2	Gfo/Idh/MocA family oxidoreductase	Bacteria	Terrabacteria group	Actinobacteria	Acidimicrobiia	Acidimicrobiales	Acidimicrobiaceae	unclassified Acidimicrobiaceae	Acidimicrobiaceae bacterium.	Acidimicrobiaceae bacterium	2024894	F4Z90_04870	393
A0A7K2A0Z6	Gfo/Idh/MocA family oxidoreductase	Bacteria	Terrabacteria group	Actinobacteria	Acidimicrobiia	Acidimicrobiales	Acidimicrobiaceae	unclassified Acidimicrobiaceae	Acidimicrobiaceae bacterium.	Acidimicrobiaceae bacterium	2024894	F4Z00_17025	359
A0A7K2A5D6	Gfo/Idh/MocA family oxidoreductase	Bacteria	Terrabacteria group	Actinobacteria	Acidimicrobiia	Acidimicrobiales	Acidimicrobiaceae	unclassified Acidimicrobiaceae	Acidimicrobiaceae bacterium.	Acidimicrobiaceae bacterium	2024894	F4Y99_07435	361
A0A7K2BB35	Gfo/Idh/MocA family oxidoreductase	Bacteria	Terrabacteria group	Actinobacteria	Acidimicrobiia	unclassified Acidimicrobiia	NA	NA	Acidimicrobiia bacterium.	Acidimicrobiia bacterium	2080302	F4X18_12780	353
A0A7K2BJV0	Gfo/Idh/MocA family oxidoreductase	Bacteria	Terrabacteria group	Actinobacteria	Acidimicrobiia	Acidimicrobiales	unclassified Acidimicrobi	NA	Acidimicrobiales bacterium.	Acidimicrobiales bacterium	2201156	F4242_14835	365
A0A7K2D8U6	Gfo/Idh/MocA family oxidoreductase	Bacteria	Terrabacteria group	Actinobacteria	Acidimicrobiia	Acidimicrobiales	Acidimicrobiaceae	unclassified Acidimicrobiaceae	Acidimicrobiaceae bacterium.	Acidimicrobiaceae bacterium	2024894	F4134_06780	361
A0A7K2DG25	Gfo/Idh/MocA family oxidoreductase	Bacteria	Terrabacteria group	Actinobacteria	Acidimicrobiia	Acidimicrobiales	Acidimicrobiaceae	unclassified Acidimicrobiaceae	Acidimicrobiaceae bacterium.	Acidimicrobiaceae bacterium	2024894	F4126_05450	393
A0A7M2C2L7	Gfo/Idh/MocA family oxidoreductase	Bacteria	Terrabacteria group	Actinobacteria	Actinomycetia	Micrococcales	Micrococcaceae	Paenarthrobacter	Paenarthrobacter sp. YJN-5.	Paenarthrobacter sp. YJN-5	2735316	HMI59_12490	380
A0A7R7BSV3	Oxidoreductase	Bacteria	NA-Bacteria	Proteobacteria	Alphaproteobacteria	Hyphomicrobiales	Phyllobacteriaceae	Mesorhizobium	Mesorhizobium sp. L-2-11.	Mesorhizobium sp. L-2-11	2744521	MesoLjLa_22520	374
A0A7S8EJB6	Gfo/Idh/MocA family oxidoreductase	Bacteria	NA-Bacteria	Proteobacteria	Alphaproteobacteria	Hyphomicrobiales	Phyllobacteriaceae	Mesorhizobium	Mesorhizobium sp. NBSH29.	Mesorhizobium sp. NBSH29	2654249	GA830_15630	363
A0A7S9LPZ6	Gfo/Idh/MocA family oxidoreductase	Bacteria	NA-Bacteria	Proteobacteria	Alphaproteobacteria	Rhodobacterales	Rhodobacteraceae	Pontivivens	Pontivivens ytuae.	Pontivivens ytuae	2789856	I0K15_15005	369
A0A7S9WFY2	Gfo/Idh/MocA family oxidoreductase	Bacteria	NA-Bacteria	Proteobacteria	Alphaproteobacteria	Rhodobacterales	unclassified Rhodobactera	NA	Rhodobacterales bacterium.	Rhodobacterales bacterium	1948890	I3V23_12770	373
A0A7T5EYR8	Gfo/Idh/MocA family oxidoreductase	Bacteria	Terrabacteria group	Firmicutes	Bacilli	Bacillales	Alicyclobacillaceae	Alicyclobacillus	Alicyclobacillus sp. SO9.	Alicyclobacillus sp. SO9	2665646	GI364_08730	390
A0A7U4TN31	Oxidoreductase	Bacteria	NA-Bacteria	Proteobacteria	Alphaproteobacteria	Hyphomonadales	Hyphomonadaceae	unclassified Hyphomonadaceae	Hyphomonadaceae bacterium UKL13-1.	Hyphomonadaceae bacterium UKL13-1	1690484	AEM38_15785	359
A0A7U4Z9D1	Putative oxidoreductase	Bacteria	NA-Bacteria	Proteobacteria	Alphaproteobacteria	Rhodobacterales	Rhodobacteraceae	Planktomarina	Planktomarina temperata RCA23.	Planktomarina temperata RCA23	666509	RCA23_c16520	361
A0A7V7BZM9	Gfo/Idh/MocA family oxidoreductase	Bacteria	NA-Bacteria	Proteobacteria	Alphaproteobacteria	Hyphomicrobiales	unclassified Hyphomicrobi	NA	Hyphomicrobiales bacterium.	Hyphomicrobiales bacterium	1909294	GX405_03825	259
A0A7V9DQJ3	Gfo/Idh/MocA family oxidoreductase	Bacteria	Terrabacteria group	Actinobacteria	Acidimicrobiia	unclassified Acidimicrobiia	NA	NA	Acidimicrobiia bacterium.	Acidimicrobiia bacterium	2080302	H0V69_15585	379
A0A7W0HWF2	Gfo/Idh/MocA family oxidoreductase	Bacteria	NA-Bacteria	Proteobacteria	Alphaproteobacteria	Sphingomonadales	Sphingomonadaceae	Sphingomonas	Sphingomonas sp. CGMCC 1.13658.	Sphingomonas sp. CGMCC 1.13658	2755554	HZF04_00980	361
A0A7W0MSX3	Gfo/Idh/MocA family oxidoreductase	Bacteria	NA-Bacteria	Proteobacteria	Alphaproteobacteria	Rhodobacterales	Rhodobacteraceae	unclassified Rhodobacteraceae	Rhodobacteraceae bacterium.	Rhodobacteraceae bacterium	1904441	H0T41_15445	369
A0A7W0R0Q8	Gfo/Idh/MocA family oxidoreductase	Bacteria	Terrabacteria group	Actinobacteria	Acidimicrobiia	unclassified Acidimicrobiia	NA	NA	Acidimicrobiia bacterium.	Acidimicrobiia bacterium	2080302	H0U21_09995	365
A0A7W1LRQ7	Gfo/Idh/MocA family oxidoreductase	Bacteria	Terrabacteria group	Actinobacteria	Acidimicrobiia	unclassified Acidimicrobiia	NA	NA	Acidimicrobiia bacterium.	Acidimicrobiia bacterium	2080302	None	365
A0A7W1ZA71	Gfo/Idh/MocA family oxidoreductase	Bacteria	Terrabacteria group	Actinobacteria	Acidimicrobiia	unclassified Acidimicrobiia	NA	NA	Acidimicrobiia bacterium.	Acidimicrobiia bacterium	2080302	H0X61_10220	379
A0A7W2C3T9	Gfo/Idh/MocA family oxidoreductase	Bacteria	NA-Bacteria	Proteobacteria	Alphaproteobacteria	Hyphomicrobiales	unclassified Hyphomicrobi	NA	Hyphomicrobiales bacterium.	Hyphomicrobiales bacterium	1909294	H2043_09590	380
A0A7W2GSU8	Gfo/Idh/MocA family oxidoreductase	Bacteria	NA-Bacteria	Proteobacteria	Alphaproteobacteria	Hyphomicrobiales	unclassified Hyphomicrobi	NA	Hyphomicrobiales bacterium.	Hyphomicrobiales bacterium	1909294	H2046_02390	370
A0A7W4P5J3	Gfo/Idh/MocA family oxidoreductase	Bacteria	NA-Bacteria	Proteobacteria	Alphaproteobacteria	Rhodospirillales	Acetobacteraceae	Gluconacetobacter	Gluconacetobacter johannae.	Gluconacetobacter johannae	112140	HLH21_09705	372
A0A7W5MQP3	Putative dehydrogenase	Bacteria	NA-Bacteria	Proteobacteria	Alphaproteobacteria	Sphingomonadales	Sphingomonadaceae	Sphingomonas	Sphingomonas sp. BK345.	Sphingomonas sp. BK345	2586980	FHY03_004073	362
A0A7W5MT85	Putative dehydrogenase	Bacteria	NA-Bacteria	Proteobacteria	Alphaproteobacteria	Sphingomonadales	Sphingomonadaceae	Novosphingobium	Novosphingobium sp. BK369.	Novosphingobium sp. BK369	2587108	FHT53_001268	362
A0A7W5PHA6	Putative dehydrogenase	Bacteria	NA-Bacteria	Proteobacteria	Alphaproteobacteria	Sphingomonadales	Sphingomonadaceae	Sphingomonas	Sphingomonas sp. BK069.	Sphingomonas sp. BK069	2586979	FHY02_004247	362
A0A7W5S3U7	Putative dehydrogenase	Bacteria	NA-Bacteria	Proteobacteria	Alphaproteobacteria	Sphingomonadales	Sphingomonadaceae	Sphingomonas	Sphingomonas sp. BK481.	Sphingomonas sp. BK481	2586981	FHY04_001130	349
A0A7W6JT83	Putative dehydrogenase	Bacteria	NA-Bacteria	Proteobacteria	Alphaproteobacteria	Sphingomonadales	Sphingomonadaceae	Sphingomonas	Sphingomonas kyeonggiensis.	Sphingomonas kyeonggiensis	1268553	GGR46_002698	362
A0A7W8HNF3	Putative dehydrogenase	Bacteria	NA-Bacteria	Proteobacteria	Alphaproteobacteria	Hyphomicrobiales	Rhizobiaceae	Rhizobium/Agrobacterium group	Rhizobium rosettiformans.	Rhizobium rosettiformans	1368430	HNR26_001389	380
A0A7W9AMN1	Putative dehydrogenase	Bacteria	NA-Bacteria	Proteobacteria	Alphaproteobacteria	Sphingomonadales	Sphingomonadaceae	Sphingomonas	Sphingomonas yantingensis.	Sphingomonas yantingensis	1241761	FHR19_000594	362
A0A7W9BKR0	Putative dehydrogenase	Bacteria	NA-Bacteria	Proteobacteria	Alphaproteobacteria	Rhodobacterales	Roseobacteraceae	Loktanella	Loktanella ponticola.	Loktanella ponticola	1524255	FHS72_001849	367
A0A7W9Y914	Putative dehydrogenase	Bacteria	NA-Bacteria	Proteobacteria	Alphaproteobacteria	Hyphomicrobiales	Rhizobiaceae	Rhizobium/Agrobacterium group	Rhizobium wenxiniae.	Rhizobium wenxiniae	1737357	HNQ72_003238	365
A0A7W9YXN0	Putative dehydrogenase	Bacteria	NA-Bacteria	Proteobacteria	Alphaproteobacteria	Hyphomicrobiales	Rhizobiaceae	Rhizobium/Agrobacterium group	Pseudorhizobium flavum.	Pseudorhizobium flavum	1335061	HNQ75_002270	372
A0A7X0AXW5	Putative dehydrogenase	Bacteria	NA-Bacteria	Proteobacteria	Alphaproteobacteria	Rhodospirillales	Azospirillaceae	Nitrospirillum	Nitrospirillum iridis.	Nitrospirillum iridis	765888	FHS74_001670	362
A0A7X1HC83	Gfo/Idh/MocA family oxidoreductase	Bacteria	NA-Bacteria	Proteobacteria	Alphaproteobacteria	Hyphomicrobiales	Rhizobiaceae	Rhizobium/Agrobacterium group	Rhizobium sp. AQ_MP.	Rhizobium sp. AQ_MP	2761536	H6M51_03615	371
A0A7X3LUX6	Gfo/Idh/MocA family oxidoreductase	Bacteria	NA-Bacteria	Proteobacteria	Alphaproteobacteria	Hyphomicrobiales	Stappiaceae	Stappia	Stappia sp. GBMRC 2046.	Stappia sp. GBMRC 2046	2692190	GR183_11790	381
A0A7X4CFG6	Gfo/Idh/MocA family oxidoreductase	Bacteria	NA-Bacteria	Proteobacteria	Alphaproteobacteria	Rhodobacterales	Rhodobacteraceae	unclassified Rhodobacteraceae	Rhodobacteraceae bacterium.	Rhodobacteraceae bacterium	1904441	F4223_12065	364
A0A7X4CI84	Gfo/Idh/MocA family oxidoreductase	Bacteria	NA-Bacteria	Proteobacteria	Alphaproteobacteria	Rhodobacterales	Rhodobacteraceae	Boseongicola	Boseongicola sp. SB0676_bin_33.	Boseongicola sp. SB0676_bin_33	2604850	F4186_01150	328
A0A7X4CW56	Gfo/Idh/MocA family oxidoreductase	Bacteria	NA-Bacteria	Proteobacteria	Alphaproteobacteria	Rhodobacterales	Rhodobacteraceae	Boseongicola	Boseongicola sp. SB0677_bin_26.	Boseongicola sp. SB0677_bin_26	2604851	F4213_11185	380
A0A7X4ITJ5	Gfo/Idh/MocA family oxidoreductase	Bacteria	NA-Bacteria	Proteobacteria	Alphaproteobacteria	Rhodobacterales	Rhodobacteraceae	Boseongicola	Boseongicola sp. SB0675_bin_26.	Boseongicola sp. SB0675_bin_26	2604849	F4145_04165	380
A0A7X5F0L1	Gfo/Idh/MocA family oxidoreductase	Bacteria	NA-Bacteria	Proteobacteria	Alphaproteobacteria	Hyphomicrobiales	Stappiaceae	Pannonibacter	Pannonibacter sp. XCT-53.	Pannonibacter sp. XCT-53	2750085	GWI72_04685	398
A0A7X5WQE2	GFO_IDH_MocA_C domain-containing protein	Bacteria	Terrabacteria group	Actinobacteria	Actinomycetia	unclassified Actinomycetia	NA	NA	Actinomycetia bacterium.	Actinomycetia bacterium	1883427	GWM91_13245	162
A0A7X6API2	Gfo/Idh/MocA family oxidoreductase	Bacteria	Terrabacteria group	Actinobacteria	Actinomycetia	unclassified Actinomycetia	NA	NA	Actinomycetia bacterium.	Actinomycetia bacterium	1883427	GWM91_05030	368
A0A7X6JXY9	Gfo/Idh/MocA family oxidoreductase	Bacteria	NA-Bacteria	Proteobacteria	Alphaproteobacteria	Rhodobacterales	Roseobacteraceae	Roseibacterium	Roseibacterium persicicum.	Roseibacterium persicicum	2650661	HCU73_15890	361
A0A7Y1URF3	Gfo/Idh/MocA family oxidoreductase	Bacteria	Terrabacteria group	Actinobacteria	Acidimicrobiia	unclassified Acidimicrobiia	NA	NA	Acidimicrobiia bacterium.	Acidimicrobiia bacterium	2080302	HKN80_06920	364
A0A7Y1XRW4	Gfo/Idh/MocA family oxidoreductase	Bacteria	Terrabacteria group	Actinobacteria	Acidimicrobiia	unclassified Acidimicrobiia	NA	NA	Acidimicrobiia bacterium.	Acidimicrobiia bacterium	2080302	HKN93_02440	357
A0A7Y1ZYB3	Gfo/Idh/MocA family oxidoreductase	Bacteria	Terrabacteria group	Actinobacteria	Acidimicrobiia	Acidimicrobiales	Ilumatobacteraceae	Ilumatobacter	Ilumatobacter sp.	Ilumatobacter sp.	1967498	HKN44_14685	368
A0A7Y2A3X1	Gfo/Idh/MocA family oxidoreductase	Bacteria	Terrabacteria group	Actinobacteria	Acidimicrobiia	unclassified Acidimicrobiia	NA	NA	Acidimicrobiia bacterium.	Acidimicrobiia bacterium	2080302	HKN46_04945	356
A0A7Y2DDT0	Gfo/Idh/MocA family oxidoreductase	Bacteria	Terrabacteria group	Actinobacteria	Acidimicrobiia	Acidimicrobiales	unclassified Acidimicrobi	NA	Acidimicrobiales bacterium.	Acidimicrobiales bacterium	2201156	HKN26_15830	360
A0A7Y2DPI8	Gfo/Idh/MocA family oxidoreductase	Bacteria	Terrabacteria group	Actinobacteria	Acidimicrobiia	Acidimicrobiales	unclassified Acidimicrobi	NA	Acidimicrobiales bacterium.	Acidimicrobiales bacterium	2201156	HKN24_00280	365
A0A7Y2IDM7	Gfo/Idh/MocA family oxidoreductase	Bacteria	Terrabacteria group	Actinobacteria	Acidimicrobiia	Acidimicrobiales	unclassified Acidimicrobi	NA	Acidimicrobiales bacterium.	Acidimicrobiales bacterium	2201156	HKN03_02965	359
A0A7Y2IRD1	Gfo/Idh/MocA family oxidoreductase	Bacteria	Terrabacteria group	Actinobacteria	Acidimicrobiia	unclassified Acidimicrobiia	NA	NA	Acidimicrobiia bacterium.	Acidimicrobiia bacterium	2080302	HKN07_12010	352
A0A7Y2IUX9	Gfo/Idh/MocA family oxidoreductase	Bacteria	Terrabacteria group	Actinobacteria	Acidimicrobiia	unclassified Acidimicrobiia	NA	NA	Acidimicrobiia bacterium.	Acidimicrobiia bacterium	2080302	HKN01_11080	357
A0A7Y2IWC6	Gfo/Idh/MocA family oxidoreductase	Bacteria	NA-Bacteria	Proteobacteria	Alphaproteobacteria	Rhodobacterales	Rhodobacteraceae	unclassified Rhodobacteraceae	Rhodobacteraceae bacterium.	Rhodobacteraceae bacterium	1904441	HKN02_02100	184
A0A7Y2ULX1	Gfo/Idh/MocA family oxidoreductase	Bacteria	NA-Bacteria	Proteobacteria	Deltaproteobacteria	Desulfobacterales	Desulfocapsaceae	Desulfofustis	Desulfofustis sp.	Desulfofustis sp.	2053546	HKP52_02885	378
A0A7Y2ZBL9	Gfo/Idh/MocA family oxidoreductase	Bacteria	NA-Bacteria	Proteobacteria	Deltaproteobacteria	Desulfobacterales	Desulfocapsaceae	Desulfofustis	Desulfofustis sp.	Desulfofustis sp.	2053546	HKP44_11310	378
A0A7Y3B4X6	Gfo/Idh/MocA family oxidoreductase	Bacteria	Terrabacteria group	Actinobacteria	Acidimicrobiia	unclassified Acidimicrobiia	NA	NA	Acidimicrobiia bacterium.	Acidimicrobiia bacterium	2080302	None	359
A0A7Y3BC40	Gfo/Idh/MocA family oxidoreductase	Bacteria	NA-Bacteria	Proteobacteria	Alphaproteobacteria	Rhodobacterales	Rhodobacteraceae	Boseongicola	Boseongicola sp.	Boseongicola sp.	1886600	HKP37_01250	381
A0A7Y3CN02	Gfo/Idh/MocA family oxidoreductase	Bacteria	NA-Bacteria	Proteobacteria	Gammaproteobacteria	Chromatiales	Woeseiaceae	unclassified Woeseiaceae	Woeseiaceae bacterium.	Woeseiaceae bacterium	2026806	HKO74_09110	405
A0A7Y3D9R1	Gfo/Idh/MocA family oxidoreductase	Bacteria	NA-Bacteria	Proteobacteria	Deltaproteobacteria	Myxococcales	unclassified Myxococcales	NA	Myxococcales bacterium.	Myxococcales bacterium	2026763	HKP30_04420	350
A0A7Y3G3X5	Gfo/Idh/MocA family oxidoreductase	Bacteria	Terrabacteria group	Actinobacteria	Acidimicrobiia	unclassified Acidimicrobiia	NA	NA	Acidimicrobiia bacterium.	Acidimicrobiia bacterium	2080302	HKO76_12350	363
A0A7Y3JRN9	Gfo/Idh/MocA family oxidoreductase	Bacteria	NA-Bacteria	Proteobacteria	Alphaproteobacteria	Sphingomonadales	Sphingomonadaceae	Sphingomonas	Sphingomonas sp. ID1715.	Sphingomonas sp. ID1715	1656898	HJG53_06390	361
A0A7Y4TCC3	Gfo/Idh/MocA family oxidoreductase	Bacteria	NA-Bacteria	Proteobacteria	Alphaproteobacteria	unclassified Alphaproteobacter	NA	NA	Alphaproteobacteria bacterium.	Alphaproteobacteria bacterium	1913988	HOP13_08310	363
A0A7Y5YG67	Gfo/Idh/MocA family oxidoreductase	Bacteria	Terrabacteria group	Actinobacteria	Actinomycetia	Micrococcales	Micrococcaceae	Pseudarthrobacter	Pseudarthrobacter sp. C4D7.	Pseudarthrobacter sp. C4D7	2735268	HNO81_18550	380
A0A7Y6YA50	Gfo/Idh/MocA family oxidoreductase	Bacteria	NA-Bacteria	Proteobacteria	Gammaproteobacteria	Oceanospirillales	Oceanospirillaceae	unclassified Oceanospirillaceae	Oceanospirillaceae bacterium.	Oceanospirillaceae bacterium	1899355	HWE12_07195	374
A0A7Y9FMI7	GFO_IDH_MocA_C domain-containing protein	Bacteria	NA-Bacteria	Proteobacteria	Alphaproteobacteria	Sphingomonadales	Sphingomonadaceae	Sphingomonas	Sphingomonas melonis.	Sphingomonas melonis	152682	HD841_001774	163
A0A7Z0HXW1	Gfo/Idh/MocA family oxidoreductase	Bacteria	NA-Bacteria	Proteobacteria	Alphaproteobacteria	Rhodobacterales	Rhodobacteraceae	Rhabdonatronobacter	Rhabdonatronobacter sediminivivens.	Rhabdonatronobacter sediminivivens	2743469	HUK65_04775	383
A0A7Z2NWW2	Gfo/Idh/MocA family oxidoreductase	Bacteria	NA-Bacteria	Proteobacteria	Alphaproteobacteria	Sphingomonadales	Sphingomonadaceae	Sphingomonas	Sphingomonas changnyeongensis.	Sphingomonas changnyeongensis	2698679	GVO57_11240	361
A0A7Z2QCZ1	Gfo/Idh/MocA family oxidoreductase	Bacteria	Terrabacteria group	Firmicutes	Bacilli	Bacillales	Bacillaceae	Bacillus	Bacillus sp. N1-1.	Bacillus sp. N1-1	2682541	GNK04_20085	406
A0A7Z8PBZ1	Gfo/Idh/MocA family oxidoreductase	Bacteria	NA-Bacteria	Proteobacteria	Alphaproteobacteria	Rhodobacterales	Rhodobacteraceae	unclassified Rhodobacteraceae	Rhodobacteraceae bacterium.	Rhodobacteraceae bacterium	1904441	EA386_10965	372
A0A7Z9I8C7	Gfo/Idh/MocA family oxidoreductase	Bacteria	NA-Bacteria	Proteobacteria	Alphaproteobacteria	Pelagibacterales	unclassified Pelagibacter	NA	Pelagibacterales bacterium.	Pelagibacterales bacterium	2026776	EYN94_04855	360
A0A800EBP8	Gfo/Idh/MocA family oxidoreductase	Bacteria	Terrabacteria group	Chloroflexi	Dehalococcoidia	unclassified Dehalococcoidia	NA	NA	Dehalococcoidia bacterium.	Dehalococcoidia bacterium	2026734	EYQ00_00680	298
A0A806CMS2	Oxidoreductase domain protein	Bacteria	Terrabacteria group	Deinococcus-Thermus	Deinococci	Thermales	Thermaceae	Meiothermus	Meiothermus ruber (strain ATCC 35948 / DSM 1279 / VKM B-1258 / 21)	Meiothermus ruber DSM 1279	504728	Mrub_2449	377
A0A806CP47	Oxidoreductase domain protein	Bacteria	NA-Bacteria	Proteobacteria	Alphaproteobacteria	Sphingomonadales	Zymomonadaceae	Zymomonas	Zymomonas mobilis subsp. mobilis (strain ATCC 31821 / ZM4 / CP4)	Zymomonas mobilis subsp. mobilis ZM4 = ATCC 31821	264203	ZZM4_0057	378
A0A833H5X5	Gfo/Idh/MocA family oxidoreductase	Bacteria	NA-Bacteria	Proteobacteria	Alphaproteobacteria	Hyphomicrobiales	Rhizobiaceae	unclassified Rhizobiaceae	Rhizobiaceae bacterium.	Rhizobiaceae bacterium	1913961	F9K19_25725	365
A0A833L752	GFO_IDH_MocA_C domain-containing protein	Bacteria	NA-Bacteria	Proteobacteria	Alphaproteobacteria	Hyphomicrobiales	Beijerinckiaceae	unclassified Beijerinckiaceae	Beijerinckiaceae bacterium.	Beijerinckiaceae bacterium	1978229	FD175_663	156
A0A836UVZ9	Gfo/Idh/MocA family oxidoreductase	Bacteria	NA-Bacteria	Proteobacteria	Gammaproteobacteria	Cellvibrionales	Porticoccaceae	unclassified Porticoccaceae	Porticoccaceae bacterium.	Porticoccaceae bacterium	2026782	EYQ44_08445	406
A0A837E8I9	Oxidoreductase	Bacteria	NA-Bacteria	Proteobacteria	Alphaproteobacteria	Rhodobacterales	Roseobacteraceae	Phaeobacter	Phaeobacter piscinae.	Phaeobacter piscinae	1580596	OL67_00050	368
A0A838VF17	Gfo/Idh/MocA family oxidoreductase	Bacteria	NA-Bacteria	Proteobacteria	Alphaproteobacteria	Sphingomonadales	Sphingomonadaceae	unclassified Sphingomonadaceae	Sphingomonadaceae bacterium.	Sphingomonadaceae bacterium	1930536	H0X36_02790	358
A0A839A8M5	Gfo/Idh/MocA family oxidoreductase	Bacteria	NA-Bacteria	Proteobacteria	Alphaproteobacteria	Hyphomicrobiales	Stappiaceae	Stappia	Stappia albiluteola.	Stappia albiluteola	2758565	H2509_02130	363
A0A839PLE9	Putative dehydrogenase	Bacteria	NA-Bacteria	Proteobacteria	Alphaproteobacteria	Hyphomicrobiales	Phyllobacteriaceae	Mesorhizobium	Mesorhizobium sp. RMAD-H1.	Mesorhizobium sp. RMAD-H1	2587065	FHU14_003819	370
A0A839YQS2	Putative dehydrogenase	Bacteria	NA-Bacteria	Proteobacteria	Alphaproteobacteria	Sphingomonadales	Sphingomonadaceae	Sphingomonas	Sphingomonas sp. BK580.	Sphingomonas sp. BK580	2586972	FHY05_004381	362
A0A839YYX2	Putative dehydrogenase	Bacteria	NA-Bacteria	Proteobacteria	Alphaproteobacteria	Rhodobacterales	Rhodobacteraceae	Limimaricola	Limimaricola variabilis.	Limimaricola variabilis	1492771	FHS00_001959	377
A0A840WMA0	Putative dehydrogenase	Bacteria	NA-Bacteria	Proteobacteria	Alphaproteobacteria	Rhodobacterales	Rhodobacteraceae	Rubricella	Rubricella aquisinus.	Rubricella aquisinus	2028108	FHS89_001253	366
A0A841L0X2	Putative dehydrogenase	Bacteria	NA-Bacteria	Proteobacteria	Alphaproteobacteria	Sphingomonadales	Sphingosinicellaceae	Polymorphobacter	Polymorphobacter multimanifer.	Polymorphobacter multimanifer	1070431	FHS79_000626	361
A0A843YLM4	Gfo/Idh/MocA family oxidoreductase	Bacteria	NA-Bacteria	Proteobacteria	Alphaproteobacteria	Rhodobacterales	Rhodobacteraceae	Tritonibacter	Tritonibacter litoralis.	Tritonibacter litoralis	2662264	GFB49_16915	368
A0A844QDJ2	Gfo/Idh/MocA family oxidoreductase	Bacteria	NA-Bacteria	Proteobacteria	Alphaproteobacteria	Hyphomicrobiales	Phyllobacteriaceae	Nitratireductor	Nitratireductor arenosus.	Nitratireductor arenosus	2682096	GN330_08735	363
A0A844Z7K8	Gfo/Idh/MocA family oxidoreductase	Bacteria	NA-Bacteria	Proteobacteria	Alphaproteobacteria	Sphingomonadales	Erythrobacteraceae	Pontixanthobacter	Pontixanthobacter aestiaquae.	Pontixanthobacter aestiaquae	1509367	GRI35_05355	363
A0A845AP23	Gfo/Idh/MocA family oxidoreductase	Bacteria	NA-Bacteria	Proteobacteria	Alphaproteobacteria	Sphingomonadales	Erythrobacteraceae	Parerythrobacter	Parerythrobacter jejuensis.	Parerythrobacter jejuensis	795812	GRI94_09375	362
A0A845QDM3	Gfo/Idh/MocA family oxidoreductase	Bacteria	NA-Bacteria	Proteobacteria	Alphaproteobacteria	Hyphomicrobiales	Parvibaculaceae	Pyruvatibacter	Pyruvatibacter mobilis.	Pyruvatibacter mobilis	1712261	GTQ45_11755	353
A0A845UIN4	Gfo/Idh/MocA family oxidoreductase	Bacteria	NA-Bacteria	Proteobacteria	Alphaproteobacteria	Rhodobacterales	Roseobacteraceae	Salipiger	Salipiger sp. PrR003.	Salipiger sp. PrR003	2706776	G0D83_09125	380
A0A846VGQ8	Gfo/Idh/MocA family oxidoreductase	Bacteria	NA-Bacteria	Proteobacteria	Alphaproteobacteria	Rhodobacterales	Rhodobacteraceae	unclassified Rhodobacteraceae	Rhodobacteraceae bacterium R_SAG7.	Rhodobacteraceae bacterium R_SAG7	2719009	HGD90_02885	368
A0A847QXQ9	Gfo/Idh/MocA family oxidoreductase	Bacteria	NA-Bacteria	Proteobacteria	Gammaproteobacteria	Oceanospirillales	Oceanospirillaceae	Marinomonas	Marinomonas profundi.	Marinomonas profundi	2726122	HGG82_06875	403
A0A848T925	Gfo/Idh/MocA family oxidoreductase	Bacteria	NA-Bacteria	Proteobacteria	Alphaproteobacteria	Rhodobacterales	Rhodobacteraceae	Silicimonas	Silicimonas sp.	Silicimonas sp.	2058390	HKN98_11105	364
A0A848U4X7	Gfo/Idh/MocA family oxidoreductase	Bacteria	NA-Bacteria	Proteobacteria	Gammaproteobacteria	Chromatiales	Granulosicoccaceae	Granulosicoccus	Granulosicoccus sp.	Granulosicoccus sp.	1943584	HKN42_04030	369
A0A848UEI1	Gfo/Idh/MocA family oxidoreductase	Bacteria	Terrabacteria group	Actinobacteria	Acidimicrobiia	Acidimicrobiales	Ilumatobacteraceae	Ilumatobacter	Ilumatobacter sp.	Ilumatobacter sp.	1967498	HKN41_07845	360
A0A848V8D4	Gfo/Idh/MocA family oxidoreductase	Bacteria	NA-Bacteria	Proteobacteria	Alphaproteobacteria	Maricaulales	Robiginitomaculaceae	Hellea	Hellea sp.	Hellea sp.	2715692	HKN36_12870	361
A0A848VY95	Gfo/Idh/MocA family oxidoreductase	Bacteria	NA-Bacteria	Proteobacteria	Alphaproteobacteria	Rhodobacterales	Rhodobacteraceae	Silicimonas	Silicimonas sp.	Silicimonas sp.	2058390	HKN18_09815	364
A0A848WIU2	Gfo/Idh/MocA family oxidoreductase	Bacteria	NA-Bacteria	Proteobacteria	Alphaproteobacteria	Rhodobacterales	Rhodobacteraceae	Silicimonas	Silicimonas sp.	Silicimonas sp.	2058390	HKN27_06245	363
A0A848XH25	Gfo/Idh/MocA family oxidoreductase	Bacteria	NA-Bacteria	Proteobacteria	Alphaproteobacteria	Rhodobacterales	Rhodobacteraceae	unclassified Rhodobacteraceae	Rhodobacteraceae bacterium.	Rhodobacteraceae bacterium	1904441	HKN63_09355	363
A0A848Z7B1	Gfo/Idh/MocA family oxidoreductase	Bacteria	NA-Bacteria	Proteobacteria	Alphaproteobacteria	Rhodospirillales	Rhodospirillaceae	Inquilinus	Inquilinus sp.	Inquilinus sp.	1932117	HKM95_02220	355
A0A849FXT2	Gfo/Idh/MocA family oxidoreductase	Bacteria	NA-Bacteria	Proteobacteria	Alphaproteobacteria	Rhodobacterales	Roseobacteraceae	Litoreibacter	Litoreibacter sp.	Litoreibacter sp.	1969459	HKP40_11620	364
A0A849L3L3	Gfo/Idh/MocA family oxidoreductase	Bacteria	NA-Bacteria	Proteobacteria	Alphaproteobacteria	Rhodobacterales	Rhodobacteraceae	Halovulum	Halovulum dunhuangense.	Halovulum dunhuangense	1505036	HMH01_10905	370
A0A849UPL7	Gfo/Idh/MocA family oxidoreductase	Bacteria	PVC group	Kiritimatiellaeota	Kiritimatiellae	Kiritimatiellales	Kiritimatiellaceae	unclassified Kiritimatiellaceae	Kiritimatiellaceae bacterium.	Kiritimatiellaceae bacterium	2026752	HOO88_05955	398
A0A850A7N2	Gfo/Idh/MocA family oxidoreductase	Bacteria	Terrabacteria group	Chloroflexi	Caldilineae	Caldilineales	unclassified Caldilineale	NA	Caldilineales bacterium.	Caldilineales bacterium	2306055	HUU23_10975	405
A0A850HDW8	Gfo/Idh/MocA family oxidoreductase	Bacteria	NA-Bacteria	Proteobacteria	Alphaproteobacteria	Sphingomonadales	Erythrobacteraceae	Altererythrobacter	Altererythrobacter lutimaris.	Altererythrobacter lutimaris	2743979	HUO12_14130	363
A0A850Q988	Gfo/Idh/MocA family oxidoreductase	Bacteria	NA-Bacteria	Proteobacteria	Alphaproteobacteria	Rhodobacterales	Roseobacteraceae	Donghicola	Donghicola mangrovi.	Donghicola mangrovi	2729614	HJ536_20390	370
A0A858CLZ2	Gfo/Idh/MocA family oxidoreductase	Bacteria	NA-Bacteria	Proteobacteria	Alphaproteobacteria	Rhodobacterales	Rhodobacteraceae	unclassified Rhodobacteraceae	Rhodobacteraceae bacterium SC52.	Rhodobacteraceae bacterium SC52	2745590	G5B39_08875	375
A0A858QZS3	Gfo/Idh/MocA family oxidoreductase	Bacteria	NA-Bacteria	Proteobacteria	Gammaproteobacteria	Oceanospirillales	Oceanospirillaceae	Marinobacterium	Marinobacterium sp. LSUCC0821.	Marinobacterium sp. LSUCC0821	2668067	HH196_08565	374
A0A8B3P999	Gfo/Idh/MocA family oxidoreductase	Bacteria	NA-Bacteria	Proteobacteria	Alphaproteobacteria	Hyphomicrobiales	Phyllobacteriaceae	Mesorhizobium	Mesorhizobium sp.	Mesorhizobium sp.	1871066	EOR81_26825	374
A0JWB2	Oxidoreductase domain protein	Bacteria	Terrabacteria group	Actinobacteria	Actinomycetia	Micrococcales	Micrococcaceae	Arthrobacter	Arthrobacter sp. (strain FB24)	Arthrobacter sp. FB24	290399	Arth_1950	380
A0NM83	Oxidoreductase-like protein	Bacteria	NA-Bacteria	Proteobacteria	Alphaproteobacteria	Hyphomicrobiales	Stappiaceae	Roseibium	Roseibium aggregatum (strain ATCC 25650 / DSM 13394 / JCM 20685 / NBRC16684 / NCIMB 2208 / IAM 12614 / B1)	Roseibium aggregatum IAM 12614	384765	SIAM614_10128	361
A0YGC2	Oxidoreductase-like protein	Bacteria	NA-Bacteria	Proteobacteria	Gammaproteobacteria	Cellvibrionales	Spongiibacteraceae	NA	marine gamma proteobacterium HTCC2143.	marine gamma proteobacterium HTCC2143	247633	GP2143_11262	370
A0Z9A6	Myo-inositol-2-dehydrogenase	Bacteria	NA-Bacteria	Proteobacteria	Gammaproteobacteria	Cellvibrionales	Halieaceae	NA	marine gamma proteobacterium HTCC2080.	marine gamma proteobacterium HTCC2080	247639	MGP2080_02625	397
A3JPV1	Oxidoreductase-like protein	Bacteria	NA-Bacteria	Proteobacteria	Alphaproteobacteria	Rhodobacterales	Rhodobacteraceae	unclassified Rhodobacteraceae	Rhodobacteraceae bacterium HTCC2150.	Rhodobacteraceae bacterium HTCC2150	388401	RB2150_04808	367
A3K8K1	Oxidoreductase-like protein	Bacteria	NA-Bacteria	Proteobacteria	Alphaproteobacteria	Rhodobacterales	Roseobacteraceae	Sagittula	Sagittula stellata E-37.	Sagittula stellata E-37	388399	SSE37_14589	369
A3V808	Putative oxidoreductase protein	Bacteria	NA-Bacteria	Proteobacteria	Alphaproteobacteria	Rhodobacterales	Rhodobacteraceae	Yoonia	Yoonia vestfoldensis SKA53.	Yoonia vestfoldensis SKA53	314232	SKA53_06877	373
A3WED1	Possible myo-inositol 2-dehydrogenase	Bacteria	NA-Bacteria	Proteobacteria	Alphaproteobacteria	Sphingomonadales	Erythrobacteraceae	Erythrobacter	Erythrobacter sp. NAP1.	Erythrobacter sp. NAP1	237727	NAP1_10498	359
A3YGP3	Putative oxidoreductase myo-inositol 2-dehydrogena	Bacteria	NA-Bacteria	Proteobacteria	Gammaproteobacteria	Oceanospirillales	Oceanospirillaceae	Marinomonas	Marinomonas sp. MED121.	Marinomonas sp. MED121	314277	MED121_00655	375
A4EJX6	Oxidoreductase| putative	Bacteria	NA-Bacteria	Proteobacteria	Alphaproteobacteria	Rhodobacterales	Roseobacteraceae	Roseobacter	Roseobacter sp. CCS2.	Roseobacter sp. CCS2	391593	RCCS2_16381	362
A6VSP3	Oxidoreductase domain protein	Bacteria	NA-Bacteria	Proteobacteria	Gammaproteobacteria	Oceanospirillales	Oceanospirillaceae	Marinomonas	Marinomonas sp. (strain MWYL1)	Marinomonas sp. MWYL1	400668	Mmwyl1_0536	403
A8LIZ7	Putative oxidoreductase	Bacteria	NA-Bacteria	Proteobacteria	Alphaproteobacteria	Rhodobacterales	Roseobacteraceae	Dinoroseobacter	Dinoroseobacter shibae (strain DSM 16493 / NCIMB 14021 / DFL 12)	Dinoroseobacter shibae DFL 12 = DSM 16493	398580	Dshi_2759	373
A9D840	Putative dehydrogenase	Bacteria	NA-Bacteria	Proteobacteria	Alphaproteobacteria	Hyphomicrobiales	Phyllobacteriaceae	Hoeflea	Hoeflea phototrophica (strain DSM 17068 / NCIMB 14078 / DFL-43)	Hoeflea phototrophica DFL-43	411684	HPDFL43_17111	361
B6B0M9	Oxidoreductase domain protein	Bacteria	NA-Bacteria	Proteobacteria	Alphaproteobacteria	Rhodobacterales	Rhodobacteraceae	unclassified Rhodobacteraceae	Rhodobacteraceae bacterium HTCC2083.	Rhodobacteraceae bacterium HTCC2083	314270	RB2083_3363	363
C7DDW5	Oxidoreductase domain protein	Bacteria	NA-Bacteria	Proteobacteria	Alphaproteobacteria	Rhodobacterales	Rhodobacteraceae	Thalassobium	Thalassobium sp. R2A62.	Thalassobium sp. R2A62	633131	TR2A62_0334	363
D5BPY9	Oxidoreductase-like protein	Bacteria	NA-Bacteria	Proteobacteria	Alphaproteobacteria	Alphaproteobacteria incertae s	NA	Candidatus Puniceispirillum	Puniceispirillum marinum (strain IMCC1322)	Candidatus Puniceispirillum marinum IMCC1322	488538	SAR116_0244	376
D7BCP7	Oxidoreductase domain protein	Bacteria	Terrabacteria group	Deinococcus-Thermus	Deinococci	Thermales	Thermaceae	Meiothermus	Meiothermus silvanus (strain ATCC 700542 / DSM 9946 / VI-R2)	Meiothermus silvanus DSM 9946	526227	Mesil_1027	404
E0MRC3	Oxidoreductase domain-containing protein	Bacteria	NA-Bacteria	Proteobacteria	Alphaproteobacteria	Hyphomicrobiales	Ahrensiaceae	Ahrensia	Ahrensia sp. R2A130.	Ahrensia sp. R2A130	744979	R2A130_2966	378
E2CPN0	Oxidoreductase domain-containing protein	Bacteria	NA-Bacteria	Proteobacteria	Alphaproteobacteria	Hyphomicrobiales	Stappiaceae	Roseibium	Roseibium sp. TrichSKD4.	Roseibium sp. TrichSKD4	744980	TRICHSKD4_5252	373
F0M2X6	Putative dehydrogenase	Bacteria	Terrabacteria group	Actinobacteria	Actinomycetia	Micrococcales	Micrococcaceae	Pseudarthrobacter	Pseudarthrobacter phenanthrenivorans (strain DSM 18606 / JCM 16027 / LMG23796 / Sphe3)	Pseudarthrobacter phenanthrenivorans Sphe3	930171	Asphe3_09430	380
F6CSV8	Oxidoreductase domain protein	Bacteria	NA-Bacteria	Proteobacteria	Gammaproteobacteria	Oceanospirillales	Oceanospirillaceae	Marinomonas	Marinomonas posidonica (strain CECT 7376 / NCIMB 14433 / IVIA-Po-181)	Marinomonas posidonica IVIA-Po-181	491952	Mar181_0898	374
F7ZA09	Putative oxidoreductase	Bacteria	NA-Bacteria	Proteobacteria	Alphaproteobacteria	Rhodobacterales	Roseobacteraceae	Roseobacter	Roseobacter litoralis (strain ATCC 49566 / DSM 6996 / JCM 21268 / NBRC15278 / OCh 149)	Roseobacter litoralis Och 149	391595	RLO149_c021860	366
G5ZW16	Putative dehydrogenase	Bacteria	NA-Bacteria	Proteobacteria	Alphaproteobacteria	Alphaproteobacteria incertae s	NA	NA	SAR116 cluster alpha proteobacterium HIMB100.	SAR116 cluster alpha proteobacterium HIMB100	909943	HIMB100_00002040	362
H0HU61	Oxidoreductase| putative	Bacteria	NA-Bacteria	Proteobacteria	Alphaproteobacteria	Hyphomicrobiales	Phyllobacteriaceae	Mesorhizobium	Mesorhizobium alhagi CCNWXJ12-2.	Mesorhizobium alhagi CCNWXJ12-2	1107882	MAXJ12_18513	369
H3NUC1	Putative dehydrogenase	Bacteria	NA-Bacteria	Proteobacteria	Gammaproteobacteria	Cellvibrionales	Halieaceae	NA	gamma proteobacterium HIMB55.	gamma proteobacterium HIMB55	745014	OMB55_00021060	419
I7ELA3	Putative oxidoreductase	Bacteria	NA-Bacteria	Proteobacteria	Alphaproteobacteria	Rhodobacterales	Roseobacteraceae	Phaeobacter	Phaeobacter inhibens (strain DSM 17395)	Phaeobacter inhibens DSM 17395	391619	PGA1_c13070	368
I9L106	Oxidoreductase domain protein	Bacteria	NA-Bacteria	Proteobacteria	Alphaproteobacteria	Sphingomonadales	Sphingomonadaceae	Novosphingobium	Novosphingobium sp. Rr 2-17.	Novosphingobium sp. Rr 2-17	555793	WSK_3481	362
K2GTB4	Oxidoreductase family| NAD-binding Rossmann fold protein	Bacteria	NA-Bacteria	Proteobacteria	Alphaproteobacteria	Rhodobacterales	Roseobacteraceae	Oceaniovalibus	Oceaniovalibus guishaninsula JLT2003.	Oceaniovalibus guishaninsula JLT2003	1231392	OCGS_0022	361
K2MCY8	Oxidoreductase-like protein	Bacteria	NA-Bacteria	Proteobacteria	Alphaproteobacteria	Hyphomicrobiales	Phyllobacteriaceae	Nitratireductor	Nitratireductor pacificus pht-3B.	Nitratireductor pacificus pht-3B	391937	NA2_11959	368
K2QIM0	Oxidoreductase-like protein	Bacteria	NA-Bacteria	Proteobacteria	Alphaproteobacteria	Hyphomicrobiales	Rhizobiaceae	Rhizobium/Agrobacterium group	Agrobacterium albertimagni AOL15.	Agrobacterium albertimagni AOL15	1156935	QWE_04283	371
L0NJW8	Oxidoreductase domain protein	Bacteria	NA-Bacteria	Proteobacteria	Alphaproteobacteria	Hyphomicrobiales	Rhizobiaceae	Rhizobium/Agrobacterium group	Pseudorhizobium banfieldiae.	Pseudorhizobium banfieldiae	1125847	NT26_3671	372
L8TN16	Dehydrogenase	Bacteria	Terrabacteria group	Actinobacteria	Actinomycetia	Micrococcales	Micrococcaceae	Arthrobacter	Arthrobacter nitrophenolicus.	Arthrobacter nitrophenolicus	683150	G205_20874	380
M9RC27	Putative oxidoreductase	Bacteria	NA-Bacteria	Proteobacteria	Alphaproteobacteria	Rhodobacterales	Roseobacteraceae	Octadecabacter	Octadecabacter antarcticus 307.	Octadecabacter antarcticus 307	391626	OAN307_c16930	368
M9RIQ3	Putative oxidoreductase	Bacteria	NA-Bacteria	Proteobacteria	Alphaproteobacteria	Rhodobacterales	Roseobacteraceae	Octadecabacter	Octadecabacter arcticus 238.	Octadecabacter arcticus 238	391616	OA238_c15240	368
M9XEI3	Oxidoreductase domain-containing protein	Bacteria	Terrabacteria group	Deinococcus-Thermus	Deinococci	Thermales	Thermaceae	Meiothermus	Meiothermus ruber (strain ATCC 35948 / DSM 1279 / VKM B-1258 / 21)	Meiothermus ruber DSM 1279	504728	K649_10285	405
Q0FGJ5	Myo-inositol-2-dehydrogenase	Bacteria	NA-Bacteria	Proteobacteria	Alphaproteobacteria	Rhodobacterales	unclassified Rhodobactera	NA	Rhodobacterales bacterium HTCC2255.	Rhodobacterales bacterium HTCC2255	367336	OM2255_03930	372
Q167F5	Oxidoreductase| putative	Bacteria	NA-Bacteria	Proteobacteria	Alphaproteobacteria	Rhodobacterales	Roseobacteraceae	Roseobacter	Roseobacter denitrificans (strain ATCC 33942 / OCh 114)	Roseobacter denitrificans OCh 114	375451	RD1_2308	366
Q1GLY0	Oxidoreductase-like protein	Bacteria	NA-Bacteria	Proteobacteria	Alphaproteobacteria	Rhodobacterales	Roseobacteraceae	Ruegeria	Ruegeria sp. (strain TM1040)	Ruegeria sp. TM1040	292414	TM1040_3364	368
Q1YPE4	Gfo/Idh/MocA family oxidoreductase	Bacteria	NA-Bacteria	Proteobacteria	Gammaproteobacteria	Cellvibrionales	Porticoccaceae	NA	gamma proteobacterium HTCC2207.	gamma proteobacterium HTCC2207	314287	GB2207_02960	409
Q28R06	Oxidoreductase-like protein	Bacteria	NA-Bacteria	Proteobacteria	Alphaproteobacteria	Rhodobacterales	Roseobacteraceae	Jannaschia	Jannaschia sp. (strain CCS1)	Jannaschia sp. CCS1	290400	Jann_1939	361
Q2NBV6	Myo-inositol-2-dehydrogenase	Bacteria	NA-Bacteria	Proteobacteria	Alphaproteobacteria	Sphingomonadales	Erythrobacteraceae	Erythrobacter	Erythrobacter litoralis (strain HTCC2594)	Erythrobacter litoralis HTCC2594	314225	ELI_03715	361
R1IDU9	Oxidoreductase	Bacteria	NA-Bacteria	Proteobacteria	Gammaproteobacteria	Vibrionales	Vibrionaceae	Grimontia	Grimontia indica.	Grimontia indica	1056512	D515_02413	377
S6HS17	Oxidoreductase domain-containing protein	Bacteria	NA-Bacteria	Proteobacteria	Gammaproteobacteria	Oceanospirillales	Oceanospirillaceae	unclassified Oceanospirillaceae	Osedax symbiont Rs2.	Osedax symbiont Rs2	1330035	OFPI_31470	373
S9RUC8	Oxidoreductase	Bacteria	NA-Bacteria	Proteobacteria	Alphaproteobacteria	Rhodobacterales	Roseobacteraceae	Litoreibacter	Litoreibacter arenae DSM 19593.	Litoreibacter arenae DSM 19593	1123360	thalar_00170	370
U3AQQ9	Oxidoreductase| NAD(P)-dependent| weak similarity to Myo-inositol 2-dehydrogenase	Bacteria	NA-Bacteria	Proteobacteria	Alphaproteobacteria	Rhodobacterales	Rhodobacteraceae	Limimaricola	Limimaricola cinnabarinus LL-001.	Limimaricola cinnabarinus LL-001	1337093	MBELCI_3125	377
U4EE36	Putative oxidoreductase	Bacteria	NA-Bacteria	Proteobacteria	Gammaproteobacteria	Vibrionales	Vibrionaceae	Vibrio	Vibrio nigripulchritudo FTn2.	Vibrio nigripulchritudo FTn2	1238441	VIBNIFTn2_820016	369
U4KAM3	Putative oxidoreductase	Bacteria	NA-Bacteria	Proteobacteria	Gammaproteobacteria	Vibrionales	Vibrionaceae	Vibrio	Vibrio nigripulchritudo.	Vibrio nigripulchritudo	28173	VIBNI_A3796	369
U4UZI7	Putative dehydrogenase	Bacteria	NA-Bacteria	Proteobacteria	Alphaproteobacteria	Rhodobacterales	Rhodobacteraceae	unclassified Rhodobacteraceae	Rhodobacteraceae bacterium HIMB11.	Rhodobacteraceae bacterium HIMB11	1366046	HIMB11_00124	363
V7FTW6	Oxidoreductase	Bacteria	NA-Bacteria	Proteobacteria	Alphaproteobacteria	Hyphomicrobiales	Phyllobacteriaceae	Mesorhizobium	Mesorhizobium sp. LSHC420B00.	Mesorhizobium sp. LSHC420B00	1287292	X759_02670	371
V9WL77	Oxidoreductase	Bacteria	NA-Bacteria	Proteobacteria	Alphaproteobacteria	Rhodobacterales	Roseobacteraceae	Phaeobacter	Phaeobacter gallaeciensis DSM 26640.	Phaeobacter gallaeciensis DSM 26640	1423144	Gal_02098	368
W2UF60	Inositol 2-dehydrogenase/D-chiro-inositol 3-dehydrogenase	Bacteria	NA-Bacteria	Proteobacteria	Gammaproteobacteria	Cellvibrionales	Porticoccaceae	NA	Gammaproteobacteria bacterium MOLA455.	Gammaproteobacteria bacterium MOLA455	1411685	U062_00450	409
X5MMB4	Oxidoreductase| NAD(P)-dependent| weak similarity to Myo-inositol 2-dehydrogenase	Bacteria	NA-Bacteria	Proteobacteria	Alphaproteobacteria	Hyphomicrobiales	Parvibaculaceae	Candidatus Phaeomarinobacter	Candidatus Phaeomarinobacter ectocarpi.	Candidatus Phaeomarinobacter ectocarpi	1458461	BN1012_Phect2022	373
X5R428	GFO_IDH_MocA_C domain-containing protein	Bacteria	NA-Bacteria	Proteobacteria	Alphaproteobacteria	Hyphomicrobiales	Phyllobacteriaceae	Mesorhizobium	Mesorhizobium sp. LSJC280B00.	Mesorhizobium sp. LSJC280B00	1287336	X772_01015	184
X6GPZ4	Oxidoreductase	Bacteria	NA-Bacteria	Proteobacteria	Alphaproteobacteria	Hyphomicrobiales	Phyllobacteriaceae	Mesorhizobium	Mesorhizobium sp. L48C026A00.	Mesorhizobium sp. L48C026A00	1287182	X737_04985	375
X6KVS0	Contig20| whole genome shotgun sequence	Bacteria	NA-Bacteria	Proteobacteria	Alphaproteobacteria	Rhodobacterales	Rhodobacteraceae	unclassified Rhodobacteraceae	Rhodobacteraceae bacterium PD-2.	Rhodobacteraceae bacterium PD-2	1169855	P279_25315	361
X7E4N4	Oxidoreductase	Bacteria	NA-Bacteria	Proteobacteria	Gammaproteobacteria	Oceanospirillales	Oceanospirillaceae	Marinomonas	Marinomonas ushuaiensis DSM 15871.	Marinomonas ushuaiensis DSM 15871	1122207	MUS1_12700	372
X7EGR8	Oxidoreductase	Bacteria	NA-Bacteria	Proteobacteria	Alphaproteobacteria	Rhodobacterales	Roseobacteraceae	Roseivivax	Roseivivax halodurans JCM 10272.	Roseivivax halodurans JCM 10272	1449350	OCH239_15805	360
X7F9D2	Oxidoreductase	Bacteria	NA-Bacteria	Proteobacteria	Alphaproteobacteria	Rhodobacterales	Roseobacteraceae	Roseivivax	Roseivivax isoporae LMG 25204.	Roseivivax isoporae LMG 25204	1449351	RISW2_05140	360
A0A022PWW6	Oxidoreductase	Eukaryota	Viridiplantae	Streptophyta	Magnoliopsida	Mesangiospermae	Phrymaceae	Erythranthe	Erythranthe guttata	Erythranthe guttata	4155	MIMGU_mgv1a008610mg	368
A0A059CHZ2	Inositol 2-dehydrogenase	Eukaryota	Viridiplantae	Streptophyta	Magnoliopsida	Mesangiospermae	Myrtaceae	Eucalyptus	Eucalyptus grandis	Eucalyptus grandis	71139	EUGRSUZ_D02095	378
A0A061G402	Oxidoreductase family protein	Eukaryota	Viridiplantae	Streptophyta	Magnoliopsida	Mesangiospermae	Malvaceae	Theobroma	Theobroma cacao	Theobroma cacao	3641	TCM_047018	376
A0A067F5J0	Oxidoreductase	Eukaryota	Viridiplantae	Streptophyta	Magnoliopsida	Sapindales	Rutaceae	Citrus	Citrus sinensis	Citrus sinensis	2711	CISIN_1g017143mg	376
A0A067KY30	Oxidoreductase	Eukaryota	Viridiplantae	Streptophyta	Magnoliopsida	Mesangiospermae	Euphorbiaceae	Jatropha	Jatropha curcas	Jatropha curcas	180498	JCGZ_03419	369
A0A068UN61	Oxidoreductase	Eukaryota	Viridiplantae	Streptophyta	Magnoliopsida	Mesangiospermae	Rubiaceae	Coffea	Coffea canephora	Coffea canephora	49390	GSCOC_T00030508001	371
A0A078FC95	BnaC07g34280D protein	Eukaryota	Viridiplantae	Streptophyta	Magnoliopsida	Mesangiospermae	Brassicaceae	Brassica	Brassica napus	Brassica napus	3708	GSBRNA2T00031278001	366
A0A087GQM9	Oxidoreductase	Eukaryota	Viridiplantae	Streptophyta	Magnoliopsida	Mesangiospermae	Brassicaceae	Arabis	Arabis alpina	Arabis alpina	50452	AALP_AA6G208100	338
A0A087GQN0	Oxidoreductase	Eukaryota	Viridiplantae	Streptophyta	Magnoliopsida	Mesangiospermae	Brassicaceae	Arabis	Arabis alpina	Arabis alpina	50452	AALP_AA6G208100	365
A0A0A0KMY6	Oxidoreductase	Eukaryota	Viridiplantae	Streptophyta	Magnoliopsida	Mesangiospermae	Cucurbitaceae	Cucumis	Cucumis sativus	Cucumis sativus	3659	Csa_5G162620	372
A0A0A9HU90	GFO_IDH_MocA domain-containing protein	Eukaryota	Viridiplantae	Streptophyta	Magnoliopsida	Mesangiospermae	Poaceae	PACMAD clade	Arundo donax	Arundo donax	35708	None	229
A0A0B0NXF0	Inositol 2-dehydrogenase	Eukaryota	Viridiplantae	Streptophyta	Magnoliopsida	Mesangiospermae	Malvaceae	Gossypium	Gossypium arboreum	Gossypium arboreum	29729	F383_00042	372
A0A0B2SIJ2	Myo-inositol 2-dehydrogenase isoform A	Eukaryota	Viridiplantae	Streptophyta	Magnoliopsida	Mesangiospermae	Fabaceae	Glycine	Glycine soja	Glycine soja	3848	None	371
A0A0D2Q0F0	Oxidoreductase	Eukaryota	Viridiplantae	Streptophyta	Magnoliopsida	Mesangiospermae	Malvaceae	Gossypium	Gossypium raimondii	Gossypium raimondii	29730	None	372
A0A0D3DEK9	PH domain-containing protein	Eukaryota	Viridiplantae	Streptophyta	Magnoliopsida	Mesangiospermae	Brassicaceae	Brassica	Brassica oleracea var. oleracea.	Brassica oleracea var. oleracea	109376	None	798
A0A0D3GWA9	Oxidoreductase	Eukaryota	Viridiplantae	Streptophyta	Magnoliopsida	Mesangiospermae	Poaceae	BOP clade	Oryza barthii.	Oryza barthii	65489	None	385
A0A0D6R539	Oxidoreductase	Eukaryota	Viridiplantae	Streptophyta	Pinopsida	Araucariales	Araucariaceae	Araucaria	Araucaria cunninghamii	Araucaria cunninghamii	56994	None	369
A0A0D9X4B8	Oxidoreductase	Eukaryota	Viridiplantae	Streptophyta	Magnoliopsida	Mesangiospermae	Poaceae	BOP clade	Leersia perrieri.	Leersia perrieri	77586	None	403
A0A0D9X4B9	Oxidoreductase	Eukaryota	Viridiplantae	Streptophyta	Magnoliopsida	Mesangiospermae	Poaceae	BOP clade	Leersia perrieri.	Leersia perrieri	77586	None	384
A0A0E0AQS3	Oxidoreductase	Eukaryota	Viridiplantae	Streptophyta	Magnoliopsida	Mesangiospermae	Poaceae	BOP clade	Oryza glumipatula.	Oryza glumipatula	40148	None	425
A0A0E0EHT6	Oxidoreductase	Eukaryota	Viridiplantae	Streptophyta	Magnoliopsida	Mesangiospermae	Poaceae	BOP clade	Oryza meridionalis.	Oryza meridionalis	40149	None	390
A0A0E0EHT7	Oxidoreductase	Eukaryota	Viridiplantae	Streptophyta	Magnoliopsida	Mesangiospermae	Poaceae	BOP clade	Oryza meridionalis.	Oryza meridionalis	40149	None	385
A0A0E0EHT8	Oxidoreductase	Eukaryota	Viridiplantae	Streptophyta	Magnoliopsida	Mesangiospermae	Poaceae	BOP clade	Oryza meridionalis.	Oryza meridionalis	40149	None	333
A0A0E0I789	Oxidoreductase	Eukaryota	Viridiplantae	Streptophyta	Magnoliopsida	Mesangiospermae	Poaceae	BOP clade	Oryza nivara	Oryza nivara	4536	None	385
A0A0E0LR60	Oxidoreductase	Eukaryota	Viridiplantae	Streptophyta	Magnoliopsida	Mesangiospermae	Poaceae	BOP clade	Oryza punctata	Oryza punctata	4537	None	409
A0A0E0QEA3	Oxidoreductase	Eukaryota	Viridiplantae	Streptophyta	Magnoliopsida	Mesangiospermae	Poaceae	BOP clade	Oryza rufipogon	Oryza rufipogon	4529	None	425
A0A0J8CIH9	Oxidoreductase	Eukaryota	Viridiplantae	Streptophyta	Magnoliopsida	Mesangiospermae	Chenopodiaceae	Beta	Beta vulgaris subsp. vulgaris	Beta vulgaris subsp. vulgaris	3555	BVRB_5g104540	374
A0A0K9RRM1	Oxidoreductase	Eukaryota	Viridiplantae	Streptophyta	Magnoliopsida	Mesangiospermae	Chenopodiaceae	Spinacia	Spinacia oleracea	Spinacia oleracea	3562	SOVF_036430	374
A0A0L9TPT1	Oxidoreductase	Eukaryota	Viridiplantae	Streptophyta	Magnoliopsida	Mesangiospermae	Fabaceae	Vigna	Phaseolus angularis	Vigna angularis	3914	None	371
A0A0P0XBQ4	Os08g0148267 protein	Eukaryota	Viridiplantae	Streptophyta	Magnoliopsida	Mesangiospermae	Poaceae	BOP clade	Oryza sativa subsp. japonica	Oryza sativa Japonica Group	39947	OSNPB_080148267	402
A0A0Q3F7W9	GFO_IDH_MocA domain-containing protein	Eukaryota	Viridiplantae	Streptophyta	Magnoliopsida	Mesangiospermae	Poaceae	BOP clade	Brachypodium distachyon	Brachypodium distachyon	15368	BRADI_3g17550v3	296
A0A0Q3I4H1	Oxidoreductase	Eukaryota	Viridiplantae	Streptophyta	Magnoliopsida	Mesangiospermae	Poaceae	BOP clade	Brachypodium distachyon	Brachypodium distachyon	15368	BRADI_3g17550v3	285
A0A0Q3LSQ8	GFO_IDH_MocA_C domain-containing protein	Eukaryota	Viridiplantae	Streptophyta	Magnoliopsida	Mesangiospermae	Poaceae	BOP clade	Brachypodium distachyon	Brachypodium distachyon	15368	BRADI_3g17550v3	203
A0A0S3R5A6	Oxidoreductase	Eukaryota	Viridiplantae	Streptophyta	Magnoliopsida	Mesangiospermae	Fabaceae	Vigna	Vigna angularis var. angularis.	Vigna angularis var. angularis	157739	VIGAN_01376000	371
A0A103XJN6	NAD(P)-binding domain-containing protein	Eukaryota	Viridiplantae	Streptophyta	Magnoliopsida	Mesangiospermae	Asteraceae	Cynara	Cynara cardunculus var. scolymus	Cynara cardunculus var. scolymus	59895	Ccrd_006012	395
A0A151SKP8	Rhizopine catabolism protein mocA	Eukaryota	Viridiplantae	Streptophyta	Magnoliopsida	Mesangiospermae	Fabaceae	Cajanus	Cajanus cajan	Cajanus cajan	3821	KK1_001589	371
A0A166CN49	Inositol 2-dehydrogenase	Eukaryota	Viridiplantae	Streptophyta	Magnoliopsida	Mesangiospermae	Apiaceae	Daucus	Daucus carota subsp. sativus	Daucus carota subsp. sativus	79200	DCAR_004966	373
A0A176WKX9	Gfo/Idh/MocA family oxidoreductase	Eukaryota	Viridiplantae	Streptophyta	Marchantiopsida	Marchantiales	Marchantiaceae	Marchantia	Marchantia polymorpha subsp. ruderalis.	Marchantia polymorpha subsp. ruderalis	1480154	AXG93_673s1390	396
A0A199UKE5	Rhizopine catabolism protein MocA	Eukaryota	Viridiplantae	Streptophyta	Magnoliopsida	Mesangiospermae	Bromeliaceae	Ananas	Ananas comosus	Ananas comosus	4615	ACMD2_18879	370
A0A1D6J0T6	Oxidoreductase family protein	Eukaryota	Viridiplantae	Streptophyta	Magnoliopsida	Mesangiospermae	Poaceae	PACMAD clade	Zea mays	Zea mays	4577	ZEAMMB73_Zm00001d024640	171
A0A1D6J0T8	Oxidoreductase family protein	Eukaryota	Viridiplantae	Streptophyta	Magnoliopsida	Mesangiospermae	Poaceae	PACMAD clade	Zea mays	Zea mays	4577	ZEAMMB73_Zm00001d024640	390
A0A1D6J0T9	Oxidoreductase family protein	Eukaryota	Viridiplantae	Streptophyta	Magnoliopsida	Mesangiospermae	Poaceae	PACMAD clade	Zea mays	Zea mays	4577	ZEAMMB73_Zm00001d024640	348
A0A1E5WG18	Oxidoreductase	Eukaryota	Viridiplantae	Streptophyta	Magnoliopsida	Mesangiospermae	Poaceae	PACMAD clade	Dichanthelium oligosanthes.	Dichanthelium oligosanthes	888268	BAE44_0002640	377
A0A1J3DY44	Putative oxidoreductase YteT	Eukaryota	Viridiplantae	Streptophyta	Magnoliopsida	Mesangiospermae	Brassicaceae	Noccaea	Noccaea caerulescens	Noccaea caerulescens	107243	GA_TR5976_c0_g1_i1_g	368
A0A1J3IN26	Putative oxidoreductase YteT	Eukaryota	Viridiplantae	Streptophyta	Magnoliopsida	Mesangiospermae	Brassicaceae	Noccaea	Noccaea caerulescens	Noccaea caerulescens	107243	MP_TR25210_c1_g1_i1_g	368
A0A1P8B7N8	Oxidoreductase family protein	Eukaryota	Viridiplantae	Streptophyta	Magnoliopsida	Mesangiospermae	Brassicaceae	Arabidopsis	Arabidopsis thaliana	Arabidopsis thaliana	3702	None	286
A0A1Q3BXZ8	GFO_IDH_MocA domain-containing protein/GFO_IDH_MocA_C domain-containing protein	Eukaryota	Viridiplantae	Streptophyta	Magnoliopsida	Mesangiospermae	Cephalotaceae	Cephalotus	Cephalotus follicularis	Cephalotus follicularis	3775	CFOL_v3_16315	377
A0A1R3G343	Oxidoreductase	Eukaryota	Viridiplantae	Streptophyta	Magnoliopsida	Mesangiospermae	Malvaceae	Corchorus	Corchorus olitorius.	Corchorus olitorius	93759	COLO4_37145	374
A0A1S2YRV1	uncharacterized protein LOC101488679	Eukaryota	Viridiplantae	Streptophyta	Magnoliopsida	Mesangiospermae	Fabaceae	Cicer	Cicer arietinum	Cicer arietinum	3827	LOC101488679	373
A0A1S3AT87	inositol 2-dehydrogenase 2	Eukaryota	Viridiplantae	Streptophyta	Magnoliopsida	Mesangiospermae	Cucurbitaceae	Cucumis	Cucumis melo	Cucumis melo	3656	LOC103482599	372
A0A1S3UIC2	uncharacterized protein LOC106765611	Eukaryota	Viridiplantae	Streptophyta	Magnoliopsida	Mesangiospermae	Fabaceae	Vigna	Vigna radiata var. radiata	Vigna radiata var. radiata	3916	LOC106765611	369
A0A1S3Y9M3	inositol 2-dehydrogenase-like	Eukaryota	Viridiplantae	Streptophyta	Magnoliopsida	Mesangiospermae	Solanaceae	Nicotiana	Nicotiana tabacum	Nicotiana tabacum	4097	LOC107773983	375
A0A1S4DGM6	inositol 2-dehydrogenase 2-like	Eukaryota	Viridiplantae	Streptophyta	Magnoliopsida	Mesangiospermae	Solanaceae	Nicotiana	Nicotiana tabacum	Nicotiana tabacum	4097	LOC107829478	374
A0A1U7V421	uncharacterized protein LOC104213345	Eukaryota	Viridiplantae	Streptophyta	Magnoliopsida	Mesangiospermae	Solanaceae	Nicotiana	Nicotiana sylvestris	Nicotiana sylvestris	4096	LOC104213345	375
A0A1U8AP56	uncharacterized protein LOC104602385	Eukaryota	Viridiplantae	Streptophyta	Magnoliopsida	Mesangiospermae	Nelumbonaceae	Nelumbo	Nelumbo nucifera	Nelumbo nucifera	4432	HUJ06_019931	367
A0A1U8GNB0	Oxidoreductase	Eukaryota	Viridiplantae	Streptophyta	Magnoliopsida	Mesangiospermae	Solanaceae	Capsicum	Capsicum annuum	Capsicum annuum	4072	T459_00647	376
A0A1U8HH31	inositol 2-dehydrogenase-like isoform X2	Eukaryota	Viridiplantae	Streptophyta	Magnoliopsida	Mesangiospermae	Malvaceae	Gossypium	Gossypium hirsutum	Gossypium hirsutum	3635	LOC107886067	372
A0A1U8HQ20	inositol 2-dehydrogenase-like isoform X1	Eukaryota	Viridiplantae	Streptophyta	Magnoliopsida	Mesangiospermae	Malvaceae	Gossypium	Gossypium hirsutum	Gossypium hirsutum	3635	LOC107886067	378
A0A1U8N3P5	inositol 2-dehydrogenase-like	Eukaryota	Viridiplantae	Streptophyta	Magnoliopsida	Mesangiospermae	Malvaceae	Gossypium	Gossypium hirsutum	Gossypium hirsutum	3635	LOC107944388	372
A0A1X6NUQ1	GFO_IDH_MocA domain-containing protein	Eukaryota	NA-Eukaryota	Rhodophyta	Bangiophyceae	Bangiales	Bangiaceae	Porphyra	Porphyra umbilicalis	Porphyra umbilicalis	2786	BU14_0457s0023	437
A0A1Y1HNQ5	Oxidoreductase	Eukaryota	Viridiplantae	Streptophyta	Klebsormidiophyceae	Klebsormidiales	Klebsormidiaceae	Klebsormidium	Klebsormidium nitens	Klebsormidium nitens	105231	KFL_000290220	371
A0A1Z5JUP6	Gfo/Idh/MocA family oxidoreductase	Eukaryota	Sar	Bacillariophyta	Bacillariophyceae	Bacillariophycidae	Naviculaceae	Fistulifera	Fistulifera solaris	Fistulifera solaris	1519565	FisN_24Hh169	399
A0A1Z5K9P5	Oxidoreductase	Eukaryota	Sar	Bacillariophyta	Bacillariophyceae	Bacillariophycidae	Naviculaceae	Fistulifera	Fistulifera solaris	Fistulifera solaris	1519565	FisN_24Lh169	399
A0A200Q125	Oxidoreductase	Eukaryota	Viridiplantae	Streptophyta	Magnoliopsida	Mesangiospermae	Papaveraceae	Macleaya	Macleaya cordata.	Macleaya cordata	56857	BVC80_847g10	383
A0A218XME8	uncharacterized protein LOC116188903	Eukaryota	Viridiplantae	Streptophyta	Magnoliopsida	Mesangiospermae	Lythraceae	Punica	Punica granatum	Punica granatum	22663	CDL15_Pgr021512	375
A0A251P4K5	Oxidoreductase	Eukaryota	Viridiplantae	Streptophyta	Magnoliopsida	Mesangiospermae	Rosaceae	Prunus	Prunus persica	Prunus persica	3760	PRUPE_5G066000	322
A0A251P652	Oxidoreductase	Eukaryota	Viridiplantae	Streptophyta	Magnoliopsida	Mesangiospermae	Rosaceae	Prunus	Prunus persica	Prunus persica	3760	PRUPE_5G066000	276
A0A251SZ44	Putative oxidoreductase family protein	Eukaryota	Viridiplantae	Streptophyta	Magnoliopsida	Mesangiospermae	Asteraceae	Helianthus	Helianthus annuus	Helianthus annuus	4232	HannXRQ_Chr13g0417851	390
A0A261XW31	Oxidoreductase	Eukaryota	Opisthokonta	Fungi incertae sedis	Endogonomycetes	Endogonales	Endogonales incertae sedi	Bifiguratus	Bifiguratus adelaidae.	Bifiguratus adelaidae	1938954	BZG36_04133	378
A0A287WV16	Oxidoreductase	Eukaryota	Viridiplantae	Streptophyta	Magnoliopsida	Mesangiospermae	Poaceae	BOP clade	Hordeum vulgare subsp. vulgare	Hordeum vulgare subsp. vulgare	112509	None	387
A0A2C9WL66	Oxidoreductase	Eukaryota	Viridiplantae	Streptophyta	Magnoliopsida	Mesangiospermae	Euphorbiaceae	Manihot	Manihot esculenta	Manihot esculenta	3983	MANES_01G082300	371
A0A2G2V1D1	Oxidoreductase	Eukaryota	Viridiplantae	Streptophyta	Magnoliopsida	Mesangiospermae	Solanaceae	Capsicum	Capsicum baccatum	Capsicum baccatum	33114	CQW23_33593	376
A0A2G3DBZ1	Oxidoreductase	Eukaryota	Viridiplantae	Streptophyta	Magnoliopsida	Mesangiospermae	Solanaceae	Capsicum	Capsicum chinense	Capsicum chinense	80379	BC332_00600	376
A0A2G5E3G7	Inositol 2-dehydrogenase	Eukaryota	Viridiplantae	Streptophyta	Magnoliopsida	Mesangiospermae	Ranunculaceae	Aquilegia	Aquilegia coerulea	Aquilegia coerulea	218851	AQUCO_01300796v1	352
A0A2G5E3H9	Oxidoreductase	Eukaryota	Viridiplantae	Streptophyta	Magnoliopsida	Mesangiospermae	Ranunculaceae	Aquilegia	Aquilegia coerulea	Aquilegia coerulea	218851	AQUCO_01300796v1	366
A0A2G9HPH0	Dimeric dihydrodiol dehydrogenase	Eukaryota	Viridiplantae	Streptophyta	Magnoliopsida	Mesangiospermae	Bignoniaceae	Crescentiina	Handroanthus impetiginosus.	Handroanthus impetiginosus	429701	CDL12_07978	370
A0A2H5NTV6	Oxidoreductase	Eukaryota	Viridiplantae	Streptophyta	Magnoliopsida	Mesangiospermae	Rutaceae	Citrus	Citrus unshiu	Citrus unshiu	55188	CUMW_075460	376
A0A2I0A3Y6	Myo-inositol 2-dehydrogenase	Eukaryota	Viridiplantae	Streptophyta	Magnoliopsida	Mesangiospermae	Orchidaceae	Apostasia	Apostasia shenzhenica.	Apostasia shenzhenica	1088818	AXF42_Ash017844	380
A0A2I0I738	Oxidoreductase	Eukaryota	Viridiplantae	Streptophyta	Magnoliopsida	Mesangiospermae	Lythraceae	Punica	Punica granatum	Punica granatum	22663	CRG98_039826	375
A0A2I0WIL3	Myo-inositol 2-dehydrogenase	Eukaryota	Viridiplantae	Streptophyta	Magnoliopsida	Mesangiospermae	Orchidaceae	Dendrobium	Dendrobium catenatum.	Dendrobium catenatum	906689	MA16_Dca011265	371
A0A2I4EIN1	inositol 2-dehydrogenase 2	Eukaryota	Viridiplantae	Streptophyta	Magnoliopsida	Mesangiospermae	Juglandaceae	Juglans	Juglans regia	Juglans regia	51240	F2P56_004149	373
A0A2J6JUE9	Oxidoreductase	Eukaryota	Viridiplantae	Streptophyta	Magnoliopsida	Mesangiospermae	Asteraceae	Lactuca	Lactuca sativa	Lactuca sativa	4236	LSAT_6X92541	367
A0A2N9F4N2	Oxidoreductase	Eukaryota	Viridiplantae	Streptophyta	Magnoliopsida	Mesangiospermae	Fagaceae	Fagus	Fagus sylvatica	Fagus sylvatica	28930	FSB_LOCUS9691	376
A0A2P2KKG7	Oxidoreductase	Eukaryota	Viridiplantae	Streptophyta	Magnoliopsida	Mesangiospermae	Rhizophoraceae	Rhizophora	Rhizophora mucronata	Rhizophora mucronata	61149	None	280
A0A2P2KKI2	Inositol 2-dehydrogenase	Eukaryota	Viridiplantae	Streptophyta	Magnoliopsida	Mesangiospermae	Rhizophoraceae	Rhizophora	Rhizophora mucronata	Rhizophora mucronata	61149	None	378
A0A2P2KKK0	GFO_IDH_MocA_C domain-containing protein	Eukaryota	Viridiplantae	Streptophyta	Magnoliopsida	Mesangiospermae	Rhizophoraceae	Rhizophora	Rhizophora mucronata	Rhizophora mucronata	61149	None	294
A0A2P5B331	Glucose-fructose oxidoreductase| bacterial	Eukaryota	Viridiplantae	Streptophyta	Magnoliopsida	Mesangiospermae	Cannabaceae	Parasponia	Parasponia andersonii	Parasponia andersonii	3476	PanWU01x14_276490	368
A0A2P5FIV4	Glucose-fructose oxidoreductase| bacterial	Eukaryota	Viridiplantae	Streptophyta	Magnoliopsida	Mesangiospermae	Cannabaceae	Trema	Trema orientale	Trema orientale	63057	TorRG33x02_066070	368
A0A2P5R6M3	Oxidoreductase	Eukaryota	Viridiplantae	Streptophyta	Magnoliopsida	Mesangiospermae	Malvaceae	Gossypium	Gossypium barbadense	Gossypium barbadense	3634	None	372
A0A2P5Y8B8	Oxidoreductase	Eukaryota	Viridiplantae	Streptophyta	Magnoliopsida	Mesangiospermae	Malvaceae	Gossypium	Gossypium barbadense	Gossypium barbadense	3634	None	372
A0A2P6P8H9	Putative inositol 2-dehydrogenase	Eukaryota	Viridiplantae	Streptophyta	Magnoliopsida	Mesangiospermae	Rosaceae	Rosa	Rosa chinensis	Rosa chinensis	74649	RchiOBHm_Chr7g0203711	398
A0A2R6Q815	Oxidoreductase	Eukaryota	Viridiplantae	Streptophyta	Magnoliopsida	Mesangiospermae	Actinidiaceae	Actinidia	Actinidia chinensis var. chinensis	Actinidia chinensis var. chinensis	1590841	CEY00_Acc19879	292
A0A2R6X2P2	GFO_IDH_MocA domain-containing protein	Eukaryota	Viridiplantae	Streptophyta	Marchantiopsida	Marchantiales	Marchantiaceae	Marchantia	Marchantia polymorpha	Marchantia polymorpha	3197	MARPO_0040s0044	389
A0A2S3I037	Oxidoreductase	Eukaryota	Viridiplantae	Streptophyta	Magnoliopsida	Mesangiospermae	Poaceae	PACMAD clade	Panicum hallii.	Panicum hallii	206008	PAHAL_6G031000	285
A0A2S3I044	Oxidoreductase	Eukaryota	Viridiplantae	Streptophyta	Magnoliopsida	Mesangiospermae	Poaceae	PACMAD clade	Panicum hallii.	Panicum hallii	206008	PAHAL_6G031000	378
A0A2T7D3C4	Oxidoreductase	Eukaryota	Viridiplantae	Streptophyta	Magnoliopsida	Mesangiospermae	Poaceae	PACMAD clade	Panicum hallii var. hallii.	Panicum hallii var. hallii	1504633	GQ55_6G031400	285
A0A2T7D3C9	Oxidoreductase	Eukaryota	Viridiplantae	Streptophyta	Magnoliopsida	Mesangiospermae	Poaceae	PACMAD clade	Panicum hallii var. hallii.	Panicum hallii var. hallii	1504633	GQ55_6G031400	378
A0A2U1LHC6	Oxidoreductase family protein	Eukaryota	Viridiplantae	Streptophyta	Magnoliopsida	Mesangiospermae	Asteraceae	Artemisia	Artemisia annua	Artemisia annua	35608	CTI12_AA491280	365
A0A2U1N6F1	Oxidoreductase family protein	Eukaryota	Viridiplantae	Streptophyta	Magnoliopsida	Mesangiospermae	Asteraceae	Artemisia	Artemisia annua	Artemisia annua	35608	CTI12_AA299550	383
A0A2V3J7C2	Putative oxidoreductase YrbE	Eukaryota	NA-Eukaryota	Rhodophyta	Florideophyceae	Gracilariales	Gracilariaceae	Gracilariopsis	Gracilariopsis chorda.	Gracilariopsis chorda	448386	BWQ96_00142	389
A0A2Z6MLR6	Oxidoreductase	Eukaryota	Viridiplantae	Streptophyta	Magnoliopsida	Mesangiospermae	Fabaceae	Trifolium	Trifolium subterraneum	Trifolium subterraneum	3900	TSUD_156220	355
A0A2Z7CML9	Trans-1|2-dihydrobenzene-1|2-diol dehydrogenase-like	Eukaryota	Viridiplantae	Streptophyta	Magnoliopsida	Mesangiospermae	Gesneriaceae	Dorcoceras	Dorcoceras hygrometricum.	Dorcoceras hygrometricum	472368	F511_10649	367
A0A314L0V9	Oxidoreductase	Eukaryota	Viridiplantae	Streptophyta	Magnoliopsida	Mesangiospermae	Solanaceae	Nicotiana	Nicotiana attenuata	Nicotiana attenuata	49451	A4A49_03876	375
A0A314Z0A4	Inositol 2-dehydrogenase 2	Eukaryota	Viridiplantae	Streptophyta	Magnoliopsida	Mesangiospermae	Rosaceae	Prunus	Prunus yedoensis var. nudiflora.	Prunus yedoensis var. nudiflora	2094558	None	367
A0A328DK07	Oxidoreductase	Eukaryota	Viridiplantae	Streptophyta	Magnoliopsida	Mesangiospermae	Convolvulaceae	Cuscuta	Cuscuta australis.	Cuscuta australis	267555	DM860_011778	384
A0A398ABQ0	Oxidoreductase	Eukaryota	Viridiplantae	Streptophyta	Magnoliopsida	Mesangiospermae	Brassicaceae	Brassica	Brassica campestris	Brassica rapa	3711	BRARA_C04546	365
A0A3B6RG53	Oxidoreductase	Eukaryota	Viridiplantae	Streptophyta	Magnoliopsida	Mesangiospermae	Poaceae	BOP clade	Triticum aestivum	Triticum aestivum	4565	None	386
A0A3B6RK64	Oxidoreductase	Eukaryota	Viridiplantae	Streptophyta	Magnoliopsida	Mesangiospermae	Poaceae	BOP clade	Triticum aestivum	Triticum aestivum	4565	None	342
A0A3B6SHP0	Oxidoreductase	Eukaryota	Viridiplantae	Streptophyta	Magnoliopsida	Mesangiospermae	Poaceae	BOP clade	Triticum aestivum	Triticum aestivum	4565	None	387
A0A3B6SK90	Uncharacterized protein	Eukaryota	Viridiplantae	Streptophyta	Magnoliopsida	Mesangiospermae	Poaceae	BOP clade	Triticum aestivum	Triticum aestivum	4565	None	417
A0A3B6TSP9	Oxidoreductase	Eukaryota	Viridiplantae	Streptophyta	Magnoliopsida	Mesangiospermae	Poaceae	BOP clade	Triticum aestivum	Triticum aestivum	4565	None	387
A0A3L6PTG9	Inositol 2-dehydrogenase 2	Eukaryota	Viridiplantae	Streptophyta	Magnoliopsida	Mesangiospermae	Poaceae	PACMAD clade	Panicum miliaceum	Panicum miliaceum	4540	C2845_PM14G02450	437
A0A3L6RM87	Inositol 2-dehydrogenase 2	Eukaryota	Viridiplantae	Streptophyta	Magnoliopsida	Mesangiospermae	Poaceae	PACMAD clade	Panicum miliaceum	Panicum miliaceum	4540	C2845_PM13G02860	379
A0A3P6AFB9	PH domain-containing protein	Eukaryota	Viridiplantae	Streptophyta	Magnoliopsida	Mesangiospermae	Brassicaceae	Brassica	Brassica campestris	Brassica rapa	3711	BRAA03T14129Z	803
A0A3P6EJ91	PH domain-containing protein	Eukaryota	Viridiplantae	Streptophyta	Magnoliopsida	Mesangiospermae	Brassicaceae	Brassica	Brassica oleracea	Brassica oleracea	3712	BOLC7T45378H	797
A0A3Q7HUQ0	Oxidoreductase	Eukaryota	Viridiplantae	Streptophyta	Magnoliopsida	Mesangiospermae	Solanaceae	Solanum	Solanum lycopersicum	Solanum lycopersicum	4081	101260461	375
A0A3S4P9J3	Oxidoreductase	Eukaryota	Viridiplantae	Streptophyta	Magnoliopsida	Mesangiospermae	Lauraceae	Cinnamomum	Cinnamomum micranthum f. kanehirae.	Cinnamomum micranthum f. kanehirae	337451	CKAN_01639400	367
A0A427A1B6	Oxidoreductase	Eukaryota	Viridiplantae	Streptophyta	Magnoliopsida	Mesangiospermae	Musaceae	Ensete	Ensete ventricosum	Ensete ventricosum	4639	B296_00036789	318
A0A438ES89	Rhizopine catabolism protein MocA	Eukaryota	Viridiplantae	Streptophyta	Magnoliopsida	Mesangiospermae	Vitaceae	Vitis	Vitis vinifera	Vitis vinifera	29760	CK203_074542	392
A0A438K299	Myo-inositol 2-dehydrogenase	Eukaryota	Viridiplantae	Streptophyta	Magnoliopsida	Mesangiospermae	Vitaceae	Vitis	Vitis vinifera	Vitis vinifera	29760	CK203_009144	369
A0A445ASA4	Oxidoreductase	Eukaryota	Viridiplantae	Streptophyta	Magnoliopsida	Mesangiospermae	Fabaceae	Arachis	Arachis hypogaea	Arachis hypogaea	3818	Ahy_B01g053665	370
A0A445ES06	Oxidoreductase	Eukaryota	Viridiplantae	Streptophyta	Magnoliopsida	Mesangiospermae	Fabaceae	Arachis	Arachis hypogaea	Arachis hypogaea	3818	Ahy_A01g002895	370
A0A445KKG7	Myo-inositol 2-dehydrogenase isoform B	Eukaryota	Viridiplantae	Streptophyta	Magnoliopsida	Mesangiospermae	Fabaceae	Glycine	Glycine soja	Glycine soja	3848	D0Y65_011432	317
A0A448Z6Q2	Oxidoreductase	Eukaryota	Sar	Bacillariophyta	Bacillariophyceae	Bacillariophycidae	Bacillariaceae	Pseudo-nitzschia	Pseudo-nitzschia multistriata.	Pseudo-nitzschia multistriata	183589	None	376
A0A453RYZ8	Oxidoreductase	Eukaryota	Viridiplantae	Streptophyta	Magnoliopsida	Mesangiospermae	Poaceae	BOP clade	Aegilops tauschii subsp. strangulata	Aegilops tauschii subsp. strangulata	200361	None	285
A0A453RZ02	GFO_IDH_MocA domain-containing protein	Eukaryota	Viridiplantae	Streptophyta	Magnoliopsida	Mesangiospermae	Poaceae	BOP clade	Aegilops tauschii subsp. strangulata	Aegilops tauschii subsp. strangulata	200361	None	333
A0A453RZ05	GFO_IDH_MocA domain-containing protein	Eukaryota	Viridiplantae	Streptophyta	Magnoliopsida	Mesangiospermae	Poaceae	BOP clade	Aegilops tauschii subsp. strangulata	Aegilops tauschii subsp. strangulata	200361	None	338
A0A453RZ66	GFO_IDH_MocA domain-containing protein	Eukaryota	Viridiplantae	Streptophyta	Magnoliopsida	Mesangiospermae	Poaceae	BOP clade	Aegilops tauschii subsp. strangulata	Aegilops tauschii subsp. strangulata	200361	None	332
A0A453RZ68	GFO_IDH_MocA domain-containing protein	Eukaryota	Viridiplantae	Streptophyta	Magnoliopsida	Mesangiospermae	Poaceae	BOP clade	Aegilops tauschii subsp. strangulata	Aegilops tauschii subsp. strangulata	200361	None	292
A0A453RZ71	GFO_IDH_MocA domain-containing protein	Eukaryota	Viridiplantae	Streptophyta	Magnoliopsida	Mesangiospermae	Poaceae	BOP clade	Aegilops tauschii subsp. strangulata	Aegilops tauschii subsp. strangulata	200361	None	332
A0A453RZ73	Oxidoreductase	Eukaryota	Viridiplantae	Streptophyta	Magnoliopsida	Mesangiospermae	Poaceae	BOP clade	Aegilops tauschii subsp. strangulata	Aegilops tauschii subsp. strangulata	200361	None	290
A0A453RZ84	Oxidoreductase	Eukaryota	Viridiplantae	Streptophyta	Magnoliopsida	Mesangiospermae	Poaceae	BOP clade	Aegilops tauschii subsp. strangulata	Aegilops tauschii subsp. strangulata	200361	None	387
A0A453RZ94	GFO_IDH_MocA_C domain-containing protein	Eukaryota	Viridiplantae	Streptophyta	Magnoliopsida	Mesangiospermae	Poaceae	BOP clade	Aegilops tauschii subsp. strangulata	Aegilops tauschii subsp. strangulata	200361	None	159
A0A453RZA1	GFO_IDH_MocA_C domain-containing protein	Eukaryota	Viridiplantae	Streptophyta	Magnoliopsida	Mesangiospermae	Poaceae	BOP clade	Aegilops tauschii subsp. strangulata	Aegilops tauschii subsp. strangulata	200361	None	230
A0A484KH79	Oxidoreductase	Eukaryota	Viridiplantae	Streptophyta	Magnoliopsida	Mesangiospermae	Convolvulaceae	Cuscuta	Cuscuta campestris.	Cuscuta campestris	132261	CCAM_LOCUS6486	297
A0A498K4S9	Oxidoreductase	Eukaryota	Viridiplantae	Streptophyta	Magnoliopsida	Mesangiospermae	Rosaceae	Malus	Malus domestica	Malus domestica	3750	DVH24_001229	382
A0A4D6KYE4	Myo-inositol 2-dehydrogenase	Eukaryota	Viridiplantae	Streptophyta	Magnoliopsida	Mesangiospermae	Fabaceae	Vigna	Vigna unguiculata	Vigna unguiculata	3917	DEO72_LG2g1632	373
A0A4D8ZPL1	Oxidoreductase	Eukaryota	Viridiplantae	Streptophyta	Magnoliopsida	Mesangiospermae	Lamiaceae	Salvia	Salvia splendens	Salvia splendens	180675	Saspl_043308	367
A0A4P1RGR8	Oxidoreductase	Eukaryota	Viridiplantae	Streptophyta	Magnoliopsida	Mesangiospermae	Fabaceae	Lupinus	Lupinus angustifolius	Lupinus angustifolius	3871	TanjilG_28112	366
A0A4S8JI85	Oxidoreductase	Eukaryota	Viridiplantae	Streptophyta	Magnoliopsida	Mesangiospermae	Musaceae	Musa	Musa balbisiana	Musa balbisiana	52838	C4D60_Mb07t21420	369
A0A4U5Q355	Oxidoreductase	Eukaryota	Viridiplantae	Streptophyta	Magnoliopsida	Mesangiospermae	Salicaceae	Populus	Populus alba	Populus alba	43335	D5086_0000162090	376
A0A4U6U3W5	Oxidoreductase	Eukaryota	Viridiplantae	Streptophyta	Magnoliopsida	Mesangiospermae	Poaceae	PACMAD clade	Setaria viridis	Setaria viridis	4556	SEVIR_6G062500v2	285
A0A4U6UF03	Oxidoreductase	Eukaryota	Viridiplantae	Streptophyta	Magnoliopsida	Mesangiospermae	Poaceae	PACMAD clade	Setaria viridis	Setaria viridis	4556	SEVIR_6G062500v2	376
A0A4Y7J047	Oxidoreductase	Eukaryota	Viridiplantae	Streptophyta	Magnoliopsida	Mesangiospermae	Papaveraceae	Papaver	Papaver somniferum	Papaver somniferum	3469	C5167_012279	390
A0A565CGY0	Oxidoreductase	Eukaryota	Viridiplantae	Streptophyta	Magnoliopsida	Mesangiospermae	Brassicaceae	Arabis	Arabis nemorensis.	Arabis nemorensis	586526	ANE_LOCUS23195	362
A0A5A7Q2Q5	Inositol 2-dehydrogenase	Eukaryota	Viridiplantae	Streptophyta	Magnoliopsida	Mesangiospermae	Orobanchaceae	Striga	Striga asiatica	Striga asiatica	4170	STAS_15924	532
A0A5A7TDY2	Inositol 2-dehydrogenase 2	Eukaryota	Viridiplantae	Streptophyta	Magnoliopsida	Mesangiospermae	Cucurbitaceae	Cucumis	Cucumis melo var. makuwa.	Cucumis melo var. makuwa	1194695	E6C27_scaffold558G00590	372
A0A5B6UZF8	Inositol 2-dehydrogenase	Eukaryota	Viridiplantae	Streptophyta	Magnoliopsida	Mesangiospermae	Malvaceae	Gossypium	Gossypium australe.	Gossypium australe	47621	EPI10_026949	372
A0A5B7BIE6	Inositol 2-dehydrogenase	Eukaryota	Viridiplantae	Streptophyta	Magnoliopsida	Mesangiospermae	Nyssaceae	Davidia	Davidia involucrata	Davidia involucrata	16924	Din_037685	374
A0A5C7H336	Oxidoreductase	Eukaryota	Viridiplantae	Streptophyta	Magnoliopsida	Mesangiospermae	Sapindaceae	Acer	Acer yangbiense.	Acer yangbiense	1000413	EZV62_023689	372
A0A5D2AF40	Oxidoreductase	Eukaryota	Viridiplantae	Streptophyta	Magnoliopsida	Mesangiospermae	Malvaceae	Gossypium	Gossypium darwinii	Gossypium darwinii	34276	ES288_D12G256500v1	372
A0A5D2ED90	Oxidoreductase	Eukaryota	Viridiplantae	Streptophyta	Magnoliopsida	Mesangiospermae	Malvaceae	Gossypium	Gossypium darwinii	Gossypium darwinii	34276	ES288_A12G246400v1	372
A0A5D2IDF2	Oxidoreductase	Eukaryota	Viridiplantae	Streptophyta	Magnoliopsida	Mesangiospermae	Malvaceae	Gossypium	Gossypium tomentosum	Gossypium tomentosum	34277	ES332_D12G257600v1	385
A0A5D2N0S5	Oxidoreductase	Eukaryota	Viridiplantae	Streptophyta	Magnoliopsida	Mesangiospermae	Malvaceae	Gossypium	Gossypium tomentosum	Gossypium tomentosum	34277	ES332_A12G247200v1	372
A0A5D2SIT3	Oxidoreductase	Eukaryota	Viridiplantae	Streptophyta	Magnoliopsida	Mesangiospermae	Malvaceae	Gossypium	Gossypium mustelinum	Gossypium mustelinum	34275	E1A91_D12G247900v1	372
A0A5D2WXQ5	Oxidoreductase	Eukaryota	Viridiplantae	Streptophyta	Magnoliopsida	Mesangiospermae	Malvaceae	Gossypium	Gossypium mustelinum	Gossypium mustelinum	34275	E1A91_A12G233100v1	372
A0A5D2WXY6	GFO_IDH_MocA domain-containing protein	Eukaryota	Viridiplantae	Streptophyta	Magnoliopsida	Mesangiospermae	Malvaceae	Gossypium	Gossypium mustelinum	Gossypium mustelinum	34275	E1A91_A12G233100v1	289
A0A5E4FNF7	PREDICTED: gfo/Idh/MocA family oxidoreductase	Eukaryota	Viridiplantae	Streptophyta	Magnoliopsida	Mesangiospermae	Rosaceae	Prunus	Prunus dulcis	Prunus dulcis	3755	ALMOND_2B029301	367
A0A5J4YS60	UDP-N-acetylglucosamine 3-dehydrogenase	Eukaryota	NA-Eukaryota	Rhodophyta	Bangiophyceae	Porphyridiales	Porphyridiaceae	Porphyridium	Porphyridium purpureum	Porphyridium purpureum	35688	FVE85_4141	369
A0A5J4ZTU7	Inositol 2-dehydrogenase	Eukaryota	Viridiplantae	Streptophyta	Magnoliopsida	Mesangiospermae	Nyssaceae	Nyssa	Nyssa sinensis.	Nyssa sinensis	561372	F0562_012886	373
A0A5J9SRR3	Oxidoreductase	Eukaryota	Viridiplantae	Streptophyta	Magnoliopsida	Mesangiospermae	Poaceae	PACMAD clade	Eragrostis curvula	Eragrostis curvula	38414	EJB05_52879	380
A0A5J9URI9	Oxidoreductase	Eukaryota	Viridiplantae	Streptophyta	Magnoliopsida	Mesangiospermae	Poaceae	PACMAD clade	Eragrostis curvula	Eragrostis curvula	38414	EJB05_28733	324
A0A5N5H860	Trans-1|2-dihydrobenzene-1|2-diol dehydrogenase-like	Eukaryota	Viridiplantae	Streptophyta	Magnoliopsida	Mesangiospermae	Rosaceae	Pyrus	Pyrus ussuriensis x Pyrus communis.	Pyrus ussuriensis x Pyrus communis	2448454	D8674_024895	370
A0A5N5NCD0	Oxidoreductase	Eukaryota	Viridiplantae	Streptophyta	Magnoliopsida	Mesangiospermae	Salicaceae	Salix	Salix brachista.	Salix brachista	2182728	DKX38_004155	375
A0A5N6PHC4	Oxidoreductase	Eukaryota	Viridiplantae	Streptophyta	Magnoliopsida	Mesangiospermae	Asteraceae	Mikania	Mikania micrantha.	Mikania micrantha	192012	E3N88_08146	385
A0A5N6RDY5	Oxidoreductase	Eukaryota	Viridiplantae	Streptophyta	Magnoliopsida	Mesangiospermae	Betulaceae	Carpinus	Carpinus fangiana.	Carpinus fangiana	176857	FH972_015824	382
A0A6A1VZL5	Rhizopine catabolism protein MocA	Eukaryota	Viridiplantae	Streptophyta	Magnoliopsida	Mesangiospermae	Myricaceae	Morella	Morella rubra.	Morella rubra	262757	CJ030_MR4G021323	377
A0A6A2XXL5	Oxidoreductase	Eukaryota	Viridiplantae	Streptophyta	Magnoliopsida	Mesangiospermae	Malvaceae	Hibiscus	Hibiscus syriacus	Hibiscus syriacus	106335	None	372
A0A6A2YWT6	GFO_IDH_MocA_C domain-containing protein	Eukaryota	Viridiplantae	Streptophyta	Magnoliopsida	Mesangiospermae	Malvaceae	Hibiscus	Hibiscus syriacus	Hibiscus syriacus	106335	None	189
A0A6A5MJX9	Putative inositol 2-dehydrogenase	Eukaryota	Viridiplantae	Streptophyta	Magnoliopsida	Mesangiospermae	Fabaceae	Lupinus	Lupinus albus	Lupinus albus	3870	None	366
A0A6A6LCD8	Inositol 2-dehydrogenase	Eukaryota	Viridiplantae	Streptophyta	Magnoliopsida	Mesangiospermae	Euphorbiaceae	Hevea	Hevea brasiliensis	Hevea brasiliensis	3981	GH714_030401	353
A0A6D2IBJ8	Oxidoreductase	Eukaryota	Viridiplantae	Streptophyta	Magnoliopsida	Mesangiospermae	Brassicaceae	Microthlaspi	Microthlaspi erraticum.	Microthlaspi erraticum	1685480	MERR_LOCUS14605	368
A0A6D2IES6	DWNN domain-containing protein	Eukaryota	Viridiplantae	Streptophyta	Magnoliopsida	Mesangiospermae	Brassicaceae	Microthlaspi	Microthlaspi erraticum.	Microthlaspi erraticum	1685480	MERR_LOCUS14610	1180
A0A6G1CLI0	Oxidoreductase	Eukaryota	Viridiplantae	Streptophyta	Magnoliopsida	Mesangiospermae	Poaceae	BOP clade	Oryza meyeriana var. granulata.	Oryza meyeriana var. granulata	110450	E2562_037434	380
A0A6G1CN24	GFO_IDH_MocA domain-containing protein	Eukaryota	Viridiplantae	Streptophyta	Magnoliopsida	Mesangiospermae	Poaceae	BOP clade	Oryza meyeriana var. granulata.	Oryza meyeriana var. granulata	110450	E2562_037434	291
A0A6I9SD01	uncharacterized protein LOC105059455 isoform X1	Eukaryota	Viridiplantae	Streptophyta	Magnoliopsida	Mesangiospermae	Arecaceae	Elaeis	Elaeis guineensis var. tenera	Elaeis guineensis	51953	LOC105059455	370
A0A6I9T9W3	uncharacterized protein LOC105164375	Eukaryota	Viridiplantae	Streptophyta	Magnoliopsida	Mesangiospermae	Pedaliaceae	Sesamum	Sesamum indicum	Sesamum indicum	4182	LOC105164375	367
A0A6J0NB66	uncharacterized protein LOC108853001 isoform X1	Eukaryota	Viridiplantae	Streptophyta	Magnoliopsida	Mesangiospermae	Brassicaceae	Raphanus	Raphanus sativus	Raphanus sativus	3726	LOC108853001	368
A0A6J0NDN4	uncharacterized protein LOC108853001 isoform X2	Eukaryota	Viridiplantae	Streptophyta	Magnoliopsida	Mesangiospermae	Brassicaceae	Raphanus	Raphanus sativus	Raphanus sativus	3726	LOC108853001	323
A0A6J1AVD7	uncharacterized protein LOC110421611	Eukaryota	Viridiplantae	Streptophyta	Magnoliopsida	Mesangiospermae	Malvaceae	Herrania	Herrania umbratica.	Herrania umbratica	108875	LOC110421611	376
A0A6J1DPX1	uncharacterized protein LOC111021995	Eukaryota	Viridiplantae	Streptophyta	Magnoliopsida	Mesangiospermae	Cucurbitaceae	Momordica	Momordica charantia	Momordica charantia	3673	LOC111021995	370
A0A6J1H168	uncharacterized protein LOC111459495	Eukaryota	Viridiplantae	Streptophyta	Magnoliopsida	Mesangiospermae	Cucurbitaceae	Cucurbita	Cucurbita moschata	Cucurbita moschata	3662	LOC111459495	369
A0A6J1K2X4	uncharacterized protein LOC111491228	Eukaryota	Viridiplantae	Streptophyta	Magnoliopsida	Mesangiospermae	Cucurbitaceae	Cucurbita	Cucurbita maxima	Cucurbita maxima	3661	LOC111491228	369
A0A6J5UV50	Oxidoreductase	Eukaryota	Viridiplantae	Streptophyta	Magnoliopsida	Mesangiospermae	Rosaceae	Prunus	Prunus armeniaca	Prunus armeniaca	36596	CURHAP_LOCUS31804	367
A0A6J5X7R2	Oxidoreductase	Eukaryota	Viridiplantae	Streptophyta	Magnoliopsida	Mesangiospermae	Rosaceae	Prunus	Prunus armeniaca	Prunus armeniaca	36596	ORAREDHAP_LOCUS31420	377
A0A6M2EUV4	Oxidoreductase	Eukaryota	Viridiplantae	Streptophyta	Magnoliopsida	Mesangiospermae	Salicaceae	Populus	Populus davidiana.	Populus davidiana	266767	None	376
A0A6N2BLI4	Oxidoreductase	Eukaryota	Viridiplantae	Streptophyta	Magnoliopsida	Mesangiospermae	Solanaceae	Solanum	Solanum chilense	Solanum chilense	4083	EJD97_008625	375
A0A6N2MZC9	Oxidoreductase	Eukaryota	Viridiplantae	Streptophyta	Magnoliopsida	Mesangiospermae	Salicaceae	Salix	Salix viminalis	Salix viminalis	40686	SVIM_LOCUS418667	297
A0A6P4D4A8	uncharacterized protein LOC107486135 isoform X4	Eukaryota	Viridiplantae	Streptophyta	Magnoliopsida	Mesangiospermae	Fabaceae	Arachis	Arachis duranensis	Arachis duranensis	130453	LOC107486135	306
A0A6P4D7P9	uncharacterized protein LOC107486135 isoform X1	Eukaryota	Viridiplantae	Streptophyta	Magnoliopsida	Mesangiospermae	Fabaceae	Arachis	Arachis duranensis	Arachis duranensis	130453	LOC107486135	370
A0A6P4FSN5	uncharacterized protein LOC108050788	Eukaryota	Opisthokonta	Eumetazoa	Mandibulata	Dicondylia	Drosophilidae	Drosophila	Drosophila rhopaloa	Drosophila rhopaloa	1041015	LOC108050788	235
A0A6P5H0N4	uncharacterized protein LOC109728509	Eukaryota	Viridiplantae	Streptophyta	Magnoliopsida	Mesangiospermae	Bromeliaceae	Ananas	Ananas comosus	Ananas comosus	4615	LOC109728509	441
A0A6P5NEA3	uncharacterized protein LOC107486135 isoform X3	Eukaryota	Viridiplantae	Streptophyta	Magnoliopsida	Mesangiospermae	Fabaceae	Arachis	Arachis duranensis	Arachis duranensis	130453	LOC107486135	313
A0A6P5NG87	uncharacterized protein LOC107486135 isoform X2	Eukaryota	Viridiplantae	Streptophyta	Magnoliopsida	Mesangiospermae	Fabaceae	Arachis	Arachis duranensis	Arachis duranensis	130453	LOC107486135	318
A0A6P5SLJ7	uncharacterized protein LOC110757196	Eukaryota	Viridiplantae	Streptophyta	Magnoliopsida	Mesangiospermae	Rosaceae	Prunus	Prunus avium	Prunus avium	42229	LOC110757196	367
A0A6P5UCD8	uncharacterized protein LOC111065912	Eukaryota	Opisthokonta	Arthropoda	Mandibulata	Diptera	Drosophilidae	Drosophila	Drosophila obscura	Drosophila obscura	7282	LOC111065912	235
A0A6P6A168	uncharacterized protein LOC111305342	Eukaryota	Viridiplantae	Streptophyta	Magnoliopsida	Mesangiospermae	Malvaceae	Durio	Durio zibethinus	Durio zibethinus	66656	LOC111305342	370
A0A6P6GMS7	LOW QUALITY PROTEIN: uncharacterized protein LOC107430275	Eukaryota	Viridiplantae	Streptophyta	Magnoliopsida	Mesangiospermae	Rhamnaceae	Ziziphus	Ziziphus jujuba	Ziziphus jujuba	326968	LOC107430275	404
A0A6P6TS66	uncharacterized protein LOC113703600	Eukaryota	Viridiplantae	Streptophyta	Magnoliopsida	Mesangiospermae	Rubiaceae	Coffea	Coffea arabica	Coffea arabica	13443	LOC113703600	371
A0A6P6TZ42	uncharacterized protein LOC113705439	Eukaryota	Viridiplantae	Streptophyta	Magnoliopsida	Mesangiospermae	Rubiaceae	Coffea	Coffea arabica	Coffea arabica	13443	LOC113705439	371
A0A6S7NN09	Oxidoreductase	Eukaryota	Viridiplantae	Streptophyta	Magnoliopsida	Mesangiospermae	Asteraceae	Lactuca	Lactuca saligna	Lactuca saligna	75948	LSAL_LOCUS30481	367
A0A6S8JZ98	Hypothetical protein	Eukaryota	Sar	Bacillariophyta	Bacillariophyceae	Bacillariophycidae	Catenulaceae	Amphora	Amphora coffeiformis.	Amphora coffeiformis	265554	None	454
A0A6V7NQ77	GFO_IDH_MocA domain-containing protein	Eukaryota	Viridiplantae	Streptophyta	Magnoliopsida	Mesangiospermae	Bromeliaceae	Ananas	Ananas comosus var. bracteatus.	Ananas comosus var. bracteatus	296719	CB5_LOCUS3906	380
A0A7C9CUY9	Inositol 2-dehydrogenase	Eukaryota	Viridiplantae	Streptophyta	Magnoliopsida	Mesangiospermae	Cactaceae	Opuntia	Opuntia streptacantha	Opuntia streptacantha	393608	None	374
A0A7G2EY61	(thale cress) hypothetical protein	Eukaryota	Viridiplantae	Streptophyta	Magnoliopsida	Mesangiospermae	Brassicaceae	Arabidopsis	Arabidopsis thaliana	Arabidopsis thaliana	3702	AT9943_LOCUS15878	1203
A0A7I8IZ79	Hypothetical protein	Eukaryota	Viridiplantae	Streptophyta	Magnoliopsida	Mesangiospermae	Araceae	Spirodela	Spirodela intermedia	Spirodela intermedia	51605	SI7747_07009671	339
A0A7I8KR08	Hypothetical protein	Eukaryota	Viridiplantae	Streptophyta	Magnoliopsida	Mesangiospermae	Araceae	Spirodela	Spirodela intermedia	Spirodela intermedia	51605	SI8410_07010406	367
A0A7J0DVG8	Oxidoreductase family protein	Eukaryota	Viridiplantae	Streptophyta	Magnoliopsida	Mesangiospermae	Actinidiaceae	Actinidia	Actinidia rufa.	Actinidia rufa	165716	Acr_00g0078850	376
A0A7J6FVE3	Oxidoreductase	Eukaryota	Viridiplantae	Streptophyta	Magnoliopsida	Mesangiospermae	Cannabaceae	Cannabis	Cannabis sativa	Cannabis sativa	3483	F8388_020244	370
A0A7J6I964	Oxidoreductase	Eukaryota	Viridiplantae	Streptophyta	Magnoliopsida	Mesangiospermae	Cannabaceae	Cannabis	Cannabis sativa	Cannabis sativa	3483	G4B88_014598	370
A0A7J6W9G3	Inositol 2-dehydrogenase	Eukaryota	Viridiplantae	Streptophyta	Magnoliopsida	Mesangiospermae	Ranunculaceae	Thalictrum	Thalictrum thalictroides	Thalictrum thalictroides	46969	FRX31_016470	371
A0A7J7C7U5	Oxidoreductase	Eukaryota	Viridiplantae	Streptophyta	Magnoliopsida	Mesangiospermae	Celastraceae	Tripterygium	Tripterygium wilfordii	Tripterygium wilfordii	458696	HS088_TW20G00201	287
A0A7J7G4E5	Oxidoreductase	Eukaryota	Viridiplantae	Streptophyta	Magnoliopsida	Mesangiospermae	Theaceae	Camellia	Camellia sinensis	Camellia sinensis	4442	HYC85_026728	362
A0A7J7LGB5	Oxidoreductase	Eukaryota	Viridiplantae	Streptophyta	Magnoliopsida	Mesangiospermae	Circaeasteraceae	Kingdonia	Kingdonia uniflora.	Kingdonia uniflora	39325	None	375
A0A7J8MGE7	Oxidoreductase	Eukaryota	Viridiplantae	Streptophyta	Magnoliopsida	Mesangiospermae	Malvaceae	Gossypium	Gossypium lobatum.	Gossypium lobatum	34289	Golob_008753	372
A0A7J8S626	Oxidoreductase	Eukaryota	Viridiplantae	Streptophyta	Magnoliopsida	Mesangiospermae	Malvaceae	Gossypium	Gossypium davidsonii	Gossypium davidsonii	34287	Godav_007168	372
A0A7J8V331	Oxidoreductase	Eukaryota	Viridiplantae	Streptophyta	Magnoliopsida	Mesangiospermae	Malvaceae	Gossypium	Gossypium klotzschianum.	Gossypium klotzschianum	34286	Goklo_009325	372
A0A7J8XQK2	Oxidoreductase	Eukaryota	Viridiplantae	Streptophyta	Magnoliopsida	Mesangiospermae	Malvaceae	Gossypium	Gossypium aridum	Gossypium aridum	34290	Goari_007323	372
A0A7J9A3K1	Oxidoreductase	Eukaryota	Viridiplantae	Streptophyta	Magnoliopsida	Mesangiospermae	Malvaceae	Gossypium	Gossypium laxum.	Gossypium laxum	34288	Golax_006356	372
A0A7J9EJZ5	Oxidoreductase	Eukaryota	Viridiplantae	Streptophyta	Magnoliopsida	Mesangiospermae	Malvaceae	Gossypium	Gossypium trilobum.	Gossypium trilobum	34281	Gotri_008624	372
A0A7J9H8Z0	Oxidoreductase	Eukaryota	Viridiplantae	Streptophyta	Magnoliopsida	Mesangiospermae	Malvaceae	Gossypium	Gossypium harknessii.	Gossypium harknessii	34285	Gohar_005550	372
A0A7J9JLM9	Oxidoreductase	Eukaryota	Viridiplantae	Streptophyta	Magnoliopsida	Mesangiospermae	Malvaceae	Gossypium	Gossypium armourianum.	Gossypium armourianum	34283	Goarm_007383	372
A0A7J9LXH6	Oxidoreductase	Eukaryota	Viridiplantae	Streptophyta	Magnoliopsida	Mesangiospermae	Malvaceae	Gossypium	Gossypium schwendimanii	Gossypium schwendimanii	34291	Goshw_022381	413
A0A7N0ZXK5	Oxidoreductase	Eukaryota	Viridiplantae	Streptophyta	Magnoliopsida	Mesangiospermae	Crassulaceae	Kalanchoe	Kalanchoe fedtschenkoi	Kalanchoe fedtschenkoi	63787	None	366
A0A7N2N2L2	Oxidoreductase	Eukaryota	Viridiplantae	Streptophyta	Magnoliopsida	Mesangiospermae	Fagaceae	Quercus	Quercus lobata	Quercus lobata	97700	None	372
A0A7R9YNV8	Hypothetical protein	Eukaryota	Haptista	Haptophyta	NA	Pavlovales	Pavlovaceae	Diacronema	Diacronema lutheri	Diacronema lutheri	2081491	PLUT1463_LOCUS12393	462
A0A7S0AQU6	Hypothetical protein	Eukaryota	Sar	NA	Dinophyceae	Gonyaulacales	Goniodomataceae	Pyrodinium	Pyrodinium bahamense.	Pyrodinium bahamense	73915	PBAH0796_LOCUS20235	758
A0A7S0JKN3	Hypothetical protein	Eukaryota	Haptista	Haptophyta	Prymnesiophyceae	Coccolithales	Calcidiscaceae	Calcidiscus	Calcidiscus leptoporus.	Calcidiscus leptoporus	127549	CLEP1334_LOCUS29200	415
A0A7S0UJU3	Hypothetical protein	Eukaryota	Sar	Bacillariophyta	Bacillariophyceae	Bacillariophycidae	Bacillariaceae	Pseudo-nitzschia	Pseudo-nitzschia delicatissima.	Pseudo-nitzschia delicatissima	44447	PDEL1432_LOCUS1338	382
A0A7S0ZEL3	Hypothetical protein	Eukaryota	NA-Eukaryota	Rhodophyta	Bangiophyceae	Porphyridiales	Porphyridiaceae	Timspurckia	Timspurckia oligopyrenoides.	Timspurckia oligopyrenoides	708627	TOLI1172_LOCUS3782	367
A0A7S1EZU1	Hypothetical protein	Eukaryota	Sar	NA	Dinophyceae	Noctilucales	Noctilucaceae	Noctiluca	Noctiluca scintillans	Noctiluca scintillans	2966	NSCI0253_LOCUS9874	276
A0A7S1F071	Hypothetical protein	Eukaryota	Sar	NA	Dinophyceae	Noctilucales	Noctilucaceae	Noctiluca	Noctiluca scintillans	Noctiluca scintillans	2966	NSCI0253_LOCUS9876	276
A0A7S1F0L2	Hypothetical protein	Eukaryota	Sar	NA	Dinophyceae	Noctilucales	Noctilucaceae	Noctiluca	Noctiluca scintillans	Noctiluca scintillans	2966	NSCI0253_LOCUS9875	510
A0A7S1TAV9	Hypothetical protein	Eukaryota	NA-Eukaryota	Rhodophyta	Compsopogonophyceae	Compsopogonales	Compsopogonaceae	Compsopogon	Compsopogon caeruleus.	Compsopogon caeruleus	31354	CCAE0312_LOCUS2916	377
A0A7S1UBA1	Hypothetical protein	Eukaryota	Sar	NA	Pinguiophyceae	Pinguiochrysidales	Pinguiochrysidaceae	Phaeomonas	Phaeomonas parva.	Phaeomonas parva	124430	PPAR1163_LOCUS21273	493
A0A7S1UBC0	Hypothetical protein	Eukaryota	Sar	NA	Pinguiophyceae	Pinguiochrysidales	Pinguiochrysidaceae	Phaeomonas	Phaeomonas parva.	Phaeomonas parva	124430	PPAR1163_LOCUS21271	504
A0A7S1XWJ8	Hypothetical protein	Eukaryota	Sar	NA	Pinguiophyceae	Pinguiochrysidales	Pinguiochrysidaceae	Phaeomonas	Phaeomonas parva.	Phaeomonas parva	124430	PPAR1163_LOCUS21272	414
A0A7S2RE54	Hypothetical protein	Eukaryota	Sar	NA	Dictyochophyceae	Rhizochromulinales	NA	Rhizochromulina	Rhizochromulina marina.	Rhizochromulina marina	1034831	RMAR1173_LOCUS3214	444
A0A803L5G5	Oxidoreductase	Eukaryota	Viridiplantae	Streptophyta	Magnoliopsida	Mesangiospermae	Chenopodiaceae	Chenopodium	Chenopodium quinoa	Chenopodium quinoa	63459	None	338
A0A803LWW6	Oxidoreductase	Eukaryota	Viridiplantae	Streptophyta	Magnoliopsida	Mesangiospermae	Chenopodiaceae	Chenopodium	Chenopodium quinoa	Chenopodium quinoa	63459	None	354
A0A803PM84	Oxidoreductase	Eukaryota	Viridiplantae	Streptophyta	Magnoliopsida	Mesangiospermae	Cannabaceae	Cannabis	Cannabis sativa	Cannabis sativa	3483	None	370
A0A804JT87	(wild Malaysian banana) hypothetical protein	Eukaryota	Viridiplantae	Streptophyta	Magnoliopsida	Mesangiospermae	Musaceae	Musa	Musa acuminata subsp. malaccensis	Musa acuminata subsp. malaccensis	214687	GSMUA_47420	369
A0A804RFQ3	Gfo/Idh/MocA family oxidoreductase	Eukaryota	Viridiplantae	Streptophyta	Magnoliopsida	Mesangiospermae	Poaceae	PACMAD clade	Zea mays	Zea mays	4577	100276377	308
A0A804ULM8	GFO_IDH_MocA domain-containing protein	Eukaryota	Viridiplantae	Streptophyta	Magnoliopsida	Mesangiospermae	Poaceae	PACMAD clade	Zea mays	Zea mays	4577	100276377	401
A0A811PVH1	Hypothetical protein	Eukaryota	Viridiplantae	Streptophyta	Magnoliopsida	Mesangiospermae	Poaceae	PACMAD clade	Miscanthus lutarioriparius.	Miscanthus lutarioriparius	422564	NCGR_LOCUS30887	378
A0A811R830	Hypothetical protein	Eukaryota	Viridiplantae	Streptophyta	Magnoliopsida	Mesangiospermae	Poaceae	PACMAD clade	Miscanthus lutarioriparius.	Miscanthus lutarioriparius	422564	NCGR_LOCUS49515	384
A0A812J578	Hypothetical protein	Eukaryota	Sar	NA	Dinophyceae	Suessiales	Symbiodiniaceae	Symbiodinium	Symbiodinium pilosum	Symbiodinium pilosum	2952	SPIL2461_LOCUS1475	598
A0A812KD86	Hypothetical protein	Eukaryota	Sar	NA	Dinophyceae	Suessiales	Symbiodiniaceae	Symbiodinium	Symbiodinium necroappetens.	Symbiodinium necroappetens	1628268	SNEC2469_LOCUS3115	1175
A0A812KZH6	YidK protein	Eukaryota	Sar	NA	Dinophyceae	Suessiales	Symbiodiniaceae	Symbiodinium	Symbiodinium microadriaticum	Symbiodinium microadriaticum	2951	SMIC04503_LOCUS4084	938
A0A812L541	Hypothetical protein	Eukaryota	Sar	NA	Dinophyceae	Suessiales	Symbiodiniaceae	Symbiodinium	Symbiodinium microadriaticum	Symbiodinium microadriaticum	2951	SMIC04503_LOCUS4045	1459
A0A812M4Q6	Hypothetical protein	Eukaryota	Sar	NA	Dinophyceae	Suessiales	Symbiodiniaceae	Symbiodinium	Symbiodinium sp. KB8.	Symbiodinium sp. KB8	230985	SMICCKB8_LOCUS7863	1157
A0A812NR25	Hypothetical protein	Eukaryota	Sar	NA	Dinophyceae	Suessiales	Symbiodiniaceae	Symbiodinium	Symbiodinium sp. CCMP2456.	Symbiodinium sp. CCMP2456	1519616	SLIN2456_LOCUS9462	1178
A0A812SK12	Hypothetical protein	Eukaryota	Sar	NA	Dinophyceae	Suessiales	Symbiodiniaceae	Symbiodinium	Symbiodinium natans.	Symbiodinium natans	878477	SNAT2548_LOCUS26877	1150
A0A813GIQ9	Hypothetical protein	Eukaryota	Sar	NA	Dinophyceae	Suessiales	Suessiaceae	Polarella	Polarella glacialis	Polarella glacialis	89957	PGLA1383_LOCUS39989	578
A0A816VXD7	(rape) hypothetical protein	Eukaryota	Viridiplantae	Streptophyta	Magnoliopsida	Mesangiospermae	Brassicaceae	Brassica	Brassica napus	Brassica napus	3708	DARMORV10_A03P50390	800
A0A830BLY2	Rhizopine catabolism protein moca	Eukaryota	Viridiplantae	Streptophyta	Magnoliopsida	Mesangiospermae	Orobanchaceae	Phtheirospermum	Phtheirospermum japonicum.	Phtheirospermum japonicum	374723	PHJA_000794700	380
A0A833QTW3	Rhizopine catabolism protein MocA	Eukaryota	Viridiplantae	Streptophyta	Magnoliopsida	Mesangiospermae	Cyperaceae	Carex	Carex littledalei.	Carex littledalei	544730	FCM35_KLT11288	368
A0A834GJ59	Oxidoreductase	Eukaryota	Viridiplantae	Streptophyta	Magnoliopsida	Mesangiospermae	Ericaceae	Rhododendron	Rhododendron simsii	Rhododendron simsii	118357	RHSIM_Rhsim09G0000200	408
A0A834SUG5	Rhizopine catabolism protein mocA	Eukaryota	Viridiplantae	Streptophyta	Magnoliopsida	Mesangiospermae	Fabaceae	Senna	Senna tora.	Senna tora	362788	G2W53_036857	374
A0A835A0X9	Oxidoreductase	Eukaryota	Viridiplantae	Streptophyta	Magnoliopsida	Mesangiospermae	Trochodendraceae	Tetracentron	Tetracentron sinense.	Tetracentron sinense	13715	HHK36_000395	448
A0A835ATK2	Oxidoreductase	Eukaryota	Viridiplantae	Streptophyta	Magnoliopsida	Mesangiospermae	Poaceae	PACMAD clade	Digitaria exilis.	Digitaria exilis	1010633	HU200_051129	422
A0A835ETU9	Oxidoreductase	Eukaryota	Viridiplantae	Streptophyta	Magnoliopsida	Mesangiospermae	Poaceae	PACMAD clade	Digitaria exilis.	Digitaria exilis	1010633	HU200_028650	376
A0A835HXN3	Oxidoreductase	Eukaryota	Viridiplantae	Streptophyta	Magnoliopsida	Mesangiospermae	Ranunculaceae	Coptis	Coptis chinensis.	Coptis chinensis	261450	IFM89_024078	428
A0A835N1S0	Oxidoreductase	Eukaryota	Viridiplantae	Streptophyta	Magnoliopsida	Mesangiospermae	Salicaceae	Salix	Salix dunnii.	Salix dunnii	1413687	SADUNF_Sadunf03G0052200	375
A0A835PMN1	GFO_IDH_MocA_C domain-containing protein	Eukaryota	Viridiplantae	Streptophyta	Magnoliopsida	Mesangiospermae	Orchidaceae	Vanilla	Vanilla planifolia	Vanilla planifolia	51239	HPP92_025626	323
A0A835U9C1	Oxidoreductase	Eukaryota	Viridiplantae	Streptophyta	Magnoliopsida	Mesangiospermae	Orchidaceae	Vanilla	Vanilla planifolia	Vanilla planifolia	51239	HPP92_025881	371
A0A836YCJ5	Inositol dehydrogenase/D-chiro-inositol dehydrogenase	Eukaryota	Viridiplantae	Streptophyta	Magnoliopsida	Mesangiospermae	Salicaceae	Salix	Salix suchowensis.	Salix suchowensis	1278906	IMY05_003G0044300	357
A0A843XL90	GFO_IDH_MocA domain-containing protein	Eukaryota	Viridiplantae	Streptophyta	Magnoliopsida	Mesangiospermae	Araceae	Colocasia	Colocasia esculenta	Colocasia esculenta	4460	Taro_052903	430
A2ZJU0	Oxidoreductase	Eukaryota	Viridiplantae	Streptophyta	Magnoliopsida	Mesangiospermae	Poaceae	BOP clade	Oryza sativa subsp. indica	Oryza sativa Indica Group	39946	OsI_38087	425
A3BPL8	Oxidoreductase	Eukaryota	Viridiplantae	Streptophyta	Magnoliopsida	Mesangiospermae	Poaceae	BOP clade	Oryza sativa subsp. japonica	Oryza sativa Japonica Group	39947	OsJ_26032	448
A9RK20	Uncharacterized protein	Eukaryota	Viridiplantae	Streptophyta	Bryopsida	Funariales	Funariaceae	Physcomitrium	Physcomitrium patens	Physcomitrium patens	3218	PHYPA_006258	375
B4FGK5	GFO_IDH_MocA domain-containing protein	Eukaryota	Viridiplantae	Streptophyta	Magnoliopsida	Mesangiospermae	Poaceae	PACMAD clade	Zea mays	Zea mays	4577	100276377	347
B4G075	Oxidoreductase	Eukaryota	Viridiplantae	Streptophyta	Magnoliopsida	Mesangiospermae	Poaceae	PACMAD clade	Zea mays	Zea mays	4577	100276377	285
B6T9L9	Oxidoreductase	Eukaryota	Viridiplantae	Streptophyta	Magnoliopsida	Mesangiospermae	Poaceae	PACMAD clade	Zea mays	Zea mays	4577	None	381
B8BUH6	GFO_IDH_MocA domain-containing protein	Eukaryota	Sar	Bacillariophyta	Coscinodiscophyceae	Thalassiosirales	Thalassiosiraceae	Thalassiosira	Thalassiosira pseudonana	Thalassiosira pseudonana	35128	THAPSDRAFT_2483	413
B9GYC8	Inositol 2-dehydrogenase	Eukaryota	Viridiplantae	Streptophyta	Magnoliopsida	Mesangiospermae	Salicaceae	Populus	Populus trichocarpa	Populus trichocarpa	3694	POPTR_003G078500	376
B9SXD9	Oxidoreductase| putative	Eukaryota	Viridiplantae	Streptophyta	Magnoliopsida	Mesangiospermae	Euphorbiaceae	Ricinus	Ricinus communis	Ricinus communis	3988	RCOM_1388970	374
C5YGS3	Oxidoreductase	Eukaryota	Viridiplantae	Streptophyta	Magnoliopsida	Mesangiospermae	Poaceae	PACMAD clade	Sorghum bicolor	Sorghum bicolor	4558	SORBI_3007G037900	376
C7J5T0	Os08g0148233 protein	Eukaryota	Viridiplantae	Streptophyta	Magnoliopsida	Mesangiospermae	Poaceae	BOP clade	Oryza sativa subsp. japonica	Oryza sativa Japonica Group	39947	Os08g0148233	1088
D7MC00	Oxidoreductase family protein	Eukaryota	Viridiplantae	Streptophyta	Magnoliopsida	Mesangiospermae	Brassicaceae	Arabidopsis	Arabidopsis lyrata subsp. lyrata	Arabidopsis lyrata subsp. lyrata	81972	ARALYDRAFT_493140	368
D7U3P6	GFO_IDH_MocA_C domain-containing protein	Eukaryota	Viridiplantae	Streptophyta	Magnoliopsida	Mesangiospermae	Vitaceae	Vitis	Vitis vinifera	Vitis vinifera	29760	VIT_00s0229g00190	231
D8SK26	Inositol 2-dehydrogenase	Eukaryota	Viridiplantae	Streptophyta	Lycopodiopsida	Selaginellales	Selaginellaceae	Selaginella	Selaginella moellendorffii	Selaginella moellendorffii	88036	SELMODRAFT_118638	371
D8T4J2	Inositol 2-dehydrogenase	Eukaryota	Viridiplantae	Streptophyta	Lycopodiopsida	Selaginellales	Selaginellaceae	Selaginella	Selaginella moellendorffii	Selaginella moellendorffii	88036	SELMODRAFT_236048	373
F0Y0F3	Oxidoreductase	Eukaryota	Sar	NA	Pelagophyceae	Pelagomonadales	NA	Aureococcus	Aureococcus anophagefferens	Aureococcus anophagefferens	44056	AURANDRAFT_20990	370
F2CYJ3	Predicted protein	Eukaryota	Viridiplantae	Streptophyta	Magnoliopsida	Mesangiospermae	Poaceae	BOP clade	Hordeum vulgare subsp. vulgare	Hordeum vulgare subsp. vulgare	112509	None	333
F2DD03	Predicted protein	Eukaryota	Viridiplantae	Streptophyta	Magnoliopsida	Mesangiospermae	Poaceae	BOP clade	Hordeum vulgare subsp. vulgare	Hordeum vulgare subsp. vulgare	112509	None	387
G7JIU8	Inositol 2-dehydrogenase-like protein	Eukaryota	Viridiplantae	Streptophyta	Magnoliopsida	Mesangiospermae	Fabaceae	Medicago	Medicago truncatula	Medicago truncatula	3880	MtrunA17_Chr4g0056021	373
I1I1S9	Oxidoreductase	Eukaryota	Viridiplantae	Streptophyta	Magnoliopsida	Mesangiospermae	Poaceae	BOP clade	Brachypodium distachyon	Brachypodium distachyon	15368	BRADI_3g17550v3	378
I1K0R9	Oxidoreductase	Eukaryota	Viridiplantae	Streptophyta	Magnoliopsida	Mesangiospermae	Fabaceae	Glycine	Glycine max	Glycine max	3847	GLYMA_05G061300	371
I1QFM3	Oxidoreductase	Eukaryota	Viridiplantae	Streptophyta	Magnoliopsida	Mesangiospermae	Poaceae	BOP clade	Oryza glaberrima	Oryza glaberrima	4538	None	385
J3MQC1	Oxidoreductase	Eukaryota	Viridiplantae	Streptophyta	Magnoliopsida	Mesangiospermae	Poaceae	BOP clade	Oryza brachyantha	Oryza brachyantha	4533	102715876	381
K3YI67	Oxidoreductase	Eukaryota	Viridiplantae	Streptophyta	Magnoliopsida	Mesangiospermae	Poaceae	PACMAD clade	Setaria italica	Setaria italica	4555	SETIT_6G064500v2	376
K3YIM2	GFO_IDH_MocA domain-containing protein	Eukaryota	Viridiplantae	Streptophyta	Magnoliopsida	Mesangiospermae	Poaceae	PACMAD clade	Setaria italica	Setaria italica	4555	101757477	324
K3YIY7	Oxidoreductase	Eukaryota	Viridiplantae	Streptophyta	Magnoliopsida	Mesangiospermae	Poaceae	PACMAD clade	Setaria italica	Setaria italica	4555	SETIT_6G064500v2	285
K7TR40	Oxidoreductase family protein	Eukaryota	Viridiplantae	Streptophyta	Magnoliopsida	Mesangiospermae	Poaceae	PACMAD clade	Zea mays	Zea mays	4577	ZEAMMB73_Zm00001d024640	378
M1A122	Oxidoreductase	Eukaryota	Viridiplantae	Streptophyta	Magnoliopsida	Mesangiospermae	Solanaceae	Solanum	Solanum tuberosum	Solanum tuberosum	4113	102589144	375
M4D858	Oxidoreductase	Eukaryota	Viridiplantae	Streptophyta	Magnoliopsida	Mesangiospermae	Brassicaceae	Brassica	Brassica rapa subsp. pekinensis	Brassica rapa subsp. pekinensis	51351	None	365
M5WDA6	Oxidoreductase	Eukaryota	Viridiplantae	Streptophyta	Magnoliopsida	Mesangiospermae	Rosaceae	Prunus	Prunus persica	Prunus persica	3760	PRUPE_5G066000	367
M7YNQ4	Putative oxidoreductase yteT	Eukaryota	Viridiplantae	Streptophyta	Magnoliopsida	Mesangiospermae	Poaceae	BOP clade	Triticum urartu	Triticum urartu	4572	TRIUR3_13137	398
M8BXR5	Putative oxidoreductase yteT	Eukaryota	Viridiplantae	Streptophyta	Magnoliopsida	Mesangiospermae	Poaceae	BOP clade	Aegilops tauschii	Aegilops tauschii	37682	None	485
O23580	Inositol 2-dehydrogenase like protein	Eukaryota	Viridiplantae	Streptophyta	Magnoliopsida	Mesangiospermae	Brassicaceae	Arabidopsis	Arabidopsis thaliana	Arabidopsis thaliana	3702	At4g17370	364
Q2A9A9	Oxidoreductase family protein	Eukaryota	Viridiplantae	Streptophyta	Magnoliopsida	Mesangiospermae	Brassicaceae	Brassica	Brassica oleracea	Brassica oleracea	3712	40	397
Q66GR2	At4g17370	Eukaryota	Viridiplantae	Streptophyta	Magnoliopsida	Mesangiospermae	Brassicaceae	Arabidopsis	Arabidopsis thaliana	Arabidopsis thaliana	3702	None	368
Q69MP4	Organic cation transporter-like protein	Eukaryota	Viridiplantae	Streptophyta	Magnoliopsida	Mesangiospermae	Poaceae	BOP clade	Oryza sativa subsp. japonica	Oryza sativa Japonica Group	39947	None	845
R0F520	Oxidoreductase	Eukaryota	Viridiplantae	Streptophyta	Magnoliopsida	Mesangiospermae	Brassicaceae	Capsella	Capsella rubella.	Capsella rubella	81985	CARUB_v10005087mg	368
R1DCC5	Gfo/Idh/MocA family oxidoreductase	Eukaryota	Haptista	Haptophyta	Prymnesiophyceae	Isochrysidales	Noelaerhabdaceae	Emiliania	Emiliania huxleyi	Emiliania huxleyi	2903	EMIHUDRAFT_446512	405
R7Q3G2	Oxidoreductase	Eukaryota	NA-Eukaryota	Rhodophyta	Florideophyceae	Gigartinales	Gigartinaceae	Chondrus	Chondrus crispus	Chondrus crispus	2769	CHC_T00001709001	354
V4LYE7	Oxidoreductase	Eukaryota	Viridiplantae	Streptophyta	Magnoliopsida	Mesangiospermae	Brassicaceae	Eutrema	Eutrema salsugineum	Eutrema salsugineum	72664	EUTSA_v10025513mg	368
V4TP75	Oxidoreductase	Eukaryota	Viridiplantae	Streptophyta	Magnoliopsida	Mesangiospermae	Rutaceae	Citrus	Citrus clementina	Citrus clementina	85681	CICLE_v10020637mg	376
V7CBW6	Inositol 2-dehydrogenase	Eukaryota	Viridiplantae	Streptophyta	Magnoliopsida	Mesangiospermae	Fabaceae	Phaseolus	Phaseolus vulgaris	Phaseolus vulgaris	3885	PHAVU_003G221900g	370
W1NWX2	Oxidoreductase	Eukaryota	Viridiplantae	Streptophyta	Magnoliopsida	Amborellales	Amborellaceae	Amborella	Amborella trichopoda.	Amborella trichopoda	13333	AMTR_s00111p00017920	366
W9S0H8	Rhizopine catabolism protein mocA	Eukaryota	Viridiplantae	Streptophyta	Magnoliopsida	Mesangiospermae	Moraceae	Morus	Morus notabilis.	Morus notabilis	981085	L484_024085	370
A0A094QDE2	Oxidoreductase	NA	NA	NA	NA	NA	NA	NA	freshwater metagenome.	freshwater metagenome	449393	GM51_2270	358
A0A094QYF7	Oxidoreductase	NA	NA	NA	NA	NA	NA	NA	freshwater metagenome.	freshwater metagenome	449393	GM51_6370	358
A0A381TUT6	Oxidoreductase	NA	NA	NA	NA	NA	NA	NA	marine metagenome.	marine metagenome	408172	METZ01_LOCUS71581	374
A0A381YBK0	Oxidoreductase	NA	NA	NA	NA	NA	NA	NA	marine metagenome.	marine metagenome	408172	METZ01_LOCUS127323	374
A0A382FB59	Oxidoreductase	NA	NA	NA	NA	NA	NA	NA	marine metagenome.	marine metagenome	408172	METZ01_LOCUS212769	360
A0A6J6AH94	Unannotated protein	NA	NA	NA	NA	NA	NA	NA	freshwater metagenome.	freshwater metagenome	449393	UFOPK4179_01045	358
A0A6J6B0N2	Unannotated protein	NA	NA	NA	NA	NA	NA	NA	freshwater metagenome.	freshwater metagenome	449393	None	381
A0A6J6C2I2	Unannotated protein	NA	NA	NA	NA	NA	NA	NA	freshwater metagenome.	freshwater metagenome	449393	None	290
A0A6J6CIZ7	Unannotated protein	NA	NA	NA	NA	NA	NA	NA	freshwater metagenome.	freshwater metagenome	449393	UFOPK1572_00197	363
A0A6J6DIZ6	Unannotated protein	NA	NA	NA	NA	NA	NA	NA	freshwater metagenome.	freshwater metagenome	449393	UFOPK1704_00057	363
A0A6J6DY86	Unannotated protein	NA	NA	NA	NA	NA	NA	NA	freshwater metagenome.	freshwater metagenome	449393	None	358
A0A6J6FKB7	Unannotated protein	NA	NA	NA	NA	NA	NA	NA	freshwater metagenome.	freshwater metagenome	449393	UFOPK1722_01562	196
A0A6J6FU32	Unannotated protein	NA	NA	NA	NA	NA	NA	NA	freshwater metagenome.	freshwater metagenome	449393	UFOPK1493_03716	380
A0A6J6GG09	Unannotated protein	NA	NA	NA	NA	NA	NA	NA	freshwater metagenome.	freshwater metagenome	449393	UFOPK1826_00613	361
A0A6J6H8C2	Unannotated protein	NA	NA	NA	NA	NA	NA	NA	freshwater metagenome.	freshwater metagenome	449393	UFOPK1808_01188	358
A0A6J6I2B5	Unannotated protein	NA	NA	NA	NA	NA	NA	NA	freshwater metagenome.	freshwater metagenome	449393	UFOPK1874_00894	359
A0A6J6IUC4	Unannotated protein	NA	NA	NA	NA	NA	NA	NA	freshwater metagenome.	freshwater metagenome	449393	None	362
A0A6J6JY09	Unannotated protein	NA	NA	NA	NA	NA	NA	NA	freshwater metagenome.	freshwater metagenome	449393	None	359
A0A6J6K174	Unannotated protein	NA	NA	NA	NA	NA	NA	NA	freshwater metagenome.	freshwater metagenome	449393	UFOPK2166_00292	374
A0A6J6K7D6	Unannotated protein	NA	NA	NA	NA	NA	NA	NA	freshwater metagenome.	freshwater metagenome	449393	UFOPK2169_00400	363
A0A6J6KBE6	Unannotated protein	NA	NA	NA	NA	NA	NA	NA	freshwater metagenome.	freshwater metagenome	449393	UFOPK2195_00235	346
A0A6J6KUG1	Unannotated protein	NA	NA	NA	NA	NA	NA	NA	freshwater metagenome.	freshwater metagenome	449393	UFOPK2242_00514	363
A0A6J6MGN2	Unannotated protein	NA	NA	NA	NA	NA	NA	NA	freshwater metagenome.	freshwater metagenome	449393	UFOPK2295_00945	359
A0A6J6NB60	Unannotated protein	NA	NA	NA	NA	NA	NA	NA	freshwater metagenome.	freshwater metagenome	449393	None	358
A0A6J6Q2R5	Unannotated protein	NA	NA	NA	NA	NA	NA	NA	freshwater metagenome.	freshwater metagenome	449393	UFOPK2657_00256	374
A0A6J6QMS8	Unannotated protein	NA	NA	NA	NA	NA	NA	NA	freshwater metagenome.	freshwater metagenome	449393	UFOPK2582_01422	315
A0A6J6U6B9	Unannotated protein	NA	NA	NA	NA	NA	NA	NA	freshwater metagenome.	freshwater metagenome	449393	UFOPK2872_00176	374
A0A6J6VWX6	Unannotated protein	NA	NA	NA	NA	NA	NA	NA	freshwater metagenome.	freshwater metagenome	449393	UFOPK2928_00488	367
A0A6J6WCD1	Unannotated protein	NA	NA	NA	NA	NA	NA	NA	freshwater metagenome.	freshwater metagenome	449393	UFOPK2958_00579	356
A0A6J6XVQ4	Unannotated protein	NA	NA	NA	NA	NA	NA	NA	freshwater metagenome.	freshwater metagenome	449393	UFOPK3026_00461	361
A0A6J6XWB2	Unannotated protein	NA	NA	NA	NA	NA	NA	NA	freshwater metagenome.	freshwater metagenome	449393	UFOPK2996_00904	363
A0A6J6Y9Z7	Unannotated protein	NA	NA	NA	NA	NA	NA	NA	freshwater metagenome.	freshwater metagenome	449393	UFOPK2992_01297	364
A0A6J6ZLR7	Unannotated protein	NA	NA	NA	NA	NA	NA	NA	freshwater metagenome.	freshwater metagenome	449393	UFOPK3046_01816	362
A0A6J6ZPH3	Unannotated protein	NA	NA	NA	NA	NA	NA	NA	freshwater metagenome.	freshwater metagenome	449393	None	367
A0A6J7C4I9	Unannotated protein	NA	NA	NA	NA	NA	NA	NA	freshwater metagenome.	freshwater metagenome	449393	None	364
A0A6J7CWM5	Unannotated protein	NA	NA	NA	NA	NA	NA	NA	freshwater metagenome.	freshwater metagenome	449393	UFOPK3317_00455	363
A0A6J7EMT9	Unannotated protein	NA	NA	NA	NA	NA	NA	NA	freshwater metagenome.	freshwater metagenome	449393	UFOPK3376_01572	363
A0A6J7FNA6	Unannotated protein	NA	NA	NA	NA	NA	NA	NA	freshwater metagenome.	freshwater metagenome	449393	UFOPK3573_00437	381
A0A6J7IYR3	Unannotated protein	NA	NA	NA	NA	NA	NA	NA	freshwater metagenome.	freshwater metagenome	449393	None	375
A0A6J7JWC3	Unannotated protein	NA	NA	NA	NA	NA	NA	NA	freshwater metagenome.	freshwater metagenome	449393	UFOPK3789_00481	371
A0A6J7K8T1	Unannotated protein	NA	NA	NA	NA	NA	NA	NA	freshwater metagenome.	freshwater metagenome	449393	UFOPK3879_00018	365
A0A6J7MSD2	Unannotated protein	NA	NA	NA	NA	NA	NA	NA	freshwater metagenome.	freshwater metagenome	449393	UFOPK3974_00420	363
A0A6J7N2C2	Unannotated protein	NA	NA	NA	NA	NA	NA	NA	freshwater metagenome.	freshwater metagenome	449393	UFOPK4010_00372	367
A0A6J7NS92	Unannotated protein	NA	NA	NA	NA	NA	NA	NA	freshwater metagenome.	freshwater metagenome	449393	UFOPK3914_01866	382
A0A6J7RS90	Unannotated protein	NA	NA	NA	NA	NA	NA	NA	freshwater metagenome.	freshwater metagenome	449393	UFOPK4173_00684	382
A0A6J7TKA2	Unannotated protein	NA	NA	NA	NA	NA	NA	NA	freshwater metagenome.	freshwater metagenome	449393	UFOPK4319_00309	367
A0A6J7TRF0	Unannotated protein	NA	NA	NA	NA	NA	NA	NA	freshwater metagenome.	freshwater metagenome	449393	UFOPK4293_01357	358
A0A6J7U5Z6	Unannotated protein	NA	NA	NA	NA	NA	NA	NA	freshwater metagenome.	freshwater metagenome	449393	UFOPK4354_00223	382
A0A6J7W0X5	Unannotated protein	NA	NA	NA	NA	NA	NA	NA	freshwater metagenome.	freshwater metagenome	449393	UFOPK4410_01172	180
A0A6J7W1S5	Unannotated protein	NA	NA	NA	NA	NA	NA	NA	freshwater metagenome.	freshwater metagenome	449393	UFOPK4410_01055	180
A0A4S4D193	Oxidoreductase	None	None	None	None	None	None	None	Camellia sinensis var. sinensis.	None	None	TEA_025925	469
